# Supplementary material for: Molecular basis for anti-jumbo phage immunity by AVAST type 5
Source: Mol Cell. 2026 Feb 19;86(4):740–756.e9. doi: 10.1016/j.molcel.2026.01.004 (PMC12931631; doi:10.1016/j.molcel.2026.01.004)
Supplement: Table S1. Excel sheet containing the list of Avs5 homologs and associated metadata used for phylogenetic analysis, related to Figure 1A [file mmc2.csv]

Description(Sequences with E-value BETTER than threshold)	Scientific Name	Max Score	Total Score	Query Cover	E value	Per. ident	Acc. Len	Accession
MULTISPECIES: P-loop NTPase [Pseudomonas]	Pseudomonas	1526	1526	100%	0.0	100.00	828	=HYPERLINK("https://www.ncbi.nlm.nih.gov/protein/WP_079381190.1?report=genbank&log$=prottop&blast_rank=1&RID=AS53V5YR013","WP_079381190.1")
SIR2 family protein [Pseudomonas aeruginosa]	Pseudomonas aeruginosa	1525	1525	100%	0.0	100.00	823	=HYPERLINK("https://www.ncbi.nlm.nih.gov/protein/HCK4525023.1?report=genbank&log$=prottop&blast_rank=2&RID=AS53V5YR013","HCK4525023.1")
SIR2 family protein [Pseudomonas aeruginosa]	Pseudomonas aeruginosa	1525	1525	100%	0.0	99.87	828	=HYPERLINK("https://www.ncbi.nlm.nih.gov/protein/HBO2518022.1?report=genbank&log$=prottop&blast_rank=3&RID=AS53V5YR013","HBO2518022.1")
P-loop NTPase [Pseudomonas aeruginosa]	Pseudomonas aeruginosa	1525	1525	100%	0.0	99.87	828	=HYPERLINK("https://www.ncbi.nlm.nih.gov/protein/WP_079987832.1?report=genbank&log$=prottop&blast_rank=4&RID=AS53V5YR013","WP_079987832.1")
P-loop NTPase [Pseudomonas aeruginosa]	Pseudomonas aeruginosa	1525	1525	100%	0.0	99.87	828	=HYPERLINK("https://www.ncbi.nlm.nih.gov/protein/WP_023116333.1?report=genbank&log$=prottop&blast_rank=5&RID=AS53V5YR013","WP_023116333.1")
SIR2 family protein [Pseudomonas aeruginosa]	Pseudomonas aeruginosa	1524	1524	100%	0.0	100.00	797	=HYPERLINK("https://www.ncbi.nlm.nih.gov/protein/MFU2812906.1?report=genbank&log$=prottop&blast_rank=6&RID=AS53V5YR013","MFU2812906.1")
P-loop NTPase [Pseudomonas aeruginosa]	Pseudomonas aeruginosa	1523	1523	100%	0.0	99.87	828	=HYPERLINK("https://www.ncbi.nlm.nih.gov/protein/WP_135325280.1?report=genbank&log$=prottop&blast_rank=7&RID=AS53V5YR013","WP_135325280.1")
P-loop NTPase [Pseudomonas aeruginosa]	Pseudomonas aeruginosa	1523	1523	100%	0.0	99.73	828	=HYPERLINK("https://www.ncbi.nlm.nih.gov/protein/WP_079983824.1?report=genbank&log$=prottop&blast_rank=8&RID=AS53V5YR013","WP_079983824.1")
P-loop NTPase [Pseudomonas aeruginosa]	Pseudomonas aeruginosa	1522	1522	100%	0.0	99.87	787	=HYPERLINK("https://www.ncbi.nlm.nih.gov/protein/WP_079983247.1?report=genbank&log$=prottop&blast_rank=9&RID=AS53V5YR013","WP_079983247.1")
P-loop NTPase, partial [Pseudomonas aeruginosa]	Pseudomonas aeruginosa	1482	1482	97%	0.0	100.00	728	=HYPERLINK("https://www.ncbi.nlm.nih.gov/protein/WP_343132337.1?report=genbank&log$=prottop&blast_rank=10&RID=AS53V5YR013","WP_343132337.1")
hypothetical protein [Pseudomonas aeruginosa]	Pseudomonas aeruginosa	1473	1473	97%	0.0	100.00	802	=HYPERLINK("https://www.ncbi.nlm.nih.gov/protein/HBO6065176.1?report=genbank&log$=prottop&blast_rank=11&RID=AS53V5YR013","HBO6065176.1")
SIR2 family protein [Pseudomonas aeruginosa]	Pseudomonas aeruginosa	1450	1450	95%	0.0	100.00	713	=HYPERLINK("https://www.ncbi.nlm.nih.gov/protein/HCF4213571.1?report=genbank&log$=prottop&blast_rank=12&RID=AS53V5YR013","HCF4213571.1")
P-loop NTPase, partial [Pseudomonas aeruginosa]	Pseudomonas aeruginosa	1414	1414	93%	0.0	100.00	773	=HYPERLINK("https://www.ncbi.nlm.nih.gov/protein/WP_152371890.1?report=genbank&log$=prottop&blast_rank=13&RID=AS53V5YR013","WP_152371890.1")
SIR2 family protein [Pseudomonas aeruginosa]	Pseudomonas aeruginosa	1370	1370	90%	0.0	99.70	751	=HYPERLINK("https://www.ncbi.nlm.nih.gov/protein/MBR7205064.1?report=genbank&log$=prottop&blast_rank=14&RID=AS53V5YR013","MBR7205064.1")
P-loop NTPase [Halomonas kalidii]	Halomonas kalidii	620	620	100%	0.0	43.98	822	=HYPERLINK("https://www.ncbi.nlm.nih.gov/protein/WP_282737710.1?report=genbank&log$=prottop&blast_rank=15&RID=AS53V5YR013","WP_282737710.1")
P-loop NTPase [Gilliamella apicola]	Gilliamella apicola	468	468	95%	2e-149	38.54	832	=HYPERLINK("https://www.ncbi.nlm.nih.gov/protein/WP_334323371.1?report=genbank&log$=prottop&blast_rank=16&RID=AS53V5YR013","WP_334323371.1")
P-loop NTPase [Pseudomonas juntendi]	Pseudomonas juntendi	456	456	95%	6e-145	35.51	828	=HYPERLINK("https://www.ncbi.nlm.nih.gov/protein/WP_197885277.1?report=genbank&log$=prottop&blast_rank=17&RID=AS53V5YR013","WP_197885277.1")
P-loop NTPase [Citrobacter sedlakii]	Citrobacter sedlakii	456	456	99%	1e-144	36.95	839	=HYPERLINK("https://www.ncbi.nlm.nih.gov/protein/WP_052406298.1?report=genbank&log$=prottop&blast_rank=18&RID=AS53V5YR013","WP_052406298.1")
SIR2 family protein [Raoultella planticola]	Raoultella planticola	456	456	99%	1e-144	36.81	839	=HYPERLINK("https://www.ncbi.nlm.nih.gov/protein/HHT5704090.1?report=genbank&log$=prottop&blast_rank=19&RID=AS53V5YR013","HHT5704090.1")
P-loop NTPase [Citrobacter sp. RHBSTW-00671]	Citrobacter sp. RHBSTW-00671	455	455	99%	2e-144	36.81	839	=HYPERLINK("https://www.ncbi.nlm.nih.gov/protein/WP_202039749.1?report=genbank&log$=prottop&blast_rank=20&RID=AS53V5YR013","WP_202039749.1")
P-loop NTPase [Providencia rettgeri]	Providencia rettgeri	454	454	95%	3e-144	35.96	834	=HYPERLINK("https://www.ncbi.nlm.nih.gov/protein/WP_273837960.1?report=genbank&log$=prottop&blast_rank=21&RID=AS53V5YR013","WP_273837960.1")
MULTISPECIES: P-loop NTPase [Citrobacter]	Citrobacter	454	454	96%	5e-144	37.36	839	=HYPERLINK("https://www.ncbi.nlm.nih.gov/protein/WP_053388729.1?report=genbank&log$=prottop&blast_rank=22&RID=AS53V5YR013","WP_053388729.1")
MULTISPECIES: P-loop NTPase [Klebsiella pneumoniae complex]	Klebsiella pneumoniae complex	454	454	96%	5e-144	37.23	839	=HYPERLINK("https://www.ncbi.nlm.nih.gov/protein/WP_259528661.1?report=genbank&log$=prottop&blast_rank=23&RID=AS53V5YR013","WP_259528661.1")
P-loop NTPase [Enterobacter kobei]	Enterobacter kobei	453	453	99%	2e-143	36.55	839	=HYPERLINK("https://www.ncbi.nlm.nih.gov/protein/WP_248217957.1?report=genbank&log$=prottop&blast_rank=24&RID=AS53V5YR013","WP_248217957.1")
P-loop NTPase [Enterobacter cloacae]	Enterobacter cloacae	452	452	99%	2e-143	36.55	839	=HYPERLINK("https://www.ncbi.nlm.nih.gov/protein/WP_368528743.1?report=genbank&log$=prottop&blast_rank=25&RID=AS53V5YR013","WP_368528743.1")
P-loop NTPase [Morganella morganii]	Morganella morganii	452	452	97%	2e-143	37.43	829	=HYPERLINK("https://www.ncbi.nlm.nih.gov/protein/WP_262882901.1?report=genbank&log$=prottop&blast_rank=26&RID=AS53V5YR013","WP_262882901.1")
P-loop NTPase [Enterobacter kobei]	Enterobacter kobei	452	452	99%	2e-143	36.55	839	=HYPERLINK("https://www.ncbi.nlm.nih.gov/protein/WP_048339210.1?report=genbank&log$=prottop&blast_rank=27&RID=AS53V5YR013","WP_048339210.1")
P-loop NTPase [uncultured Citrobacter sp.]	uncultured Citrobacter sp.	451	451	100%	1e-142	35.47	835	=HYPERLINK("https://www.ncbi.nlm.nih.gov/protein/WP_288955050.1?report=genbank&log$=prottop&blast_rank=28&RID=AS53V5YR013","WP_288955050.1")
P-loop NTPase [Pectobacterium carotovorum]	Pectobacterium carotovorum	450	450	96%	2e-142	35.78	835	=HYPERLINK("https://www.ncbi.nlm.nih.gov/protein/WP_052237853.1?report=genbank&log$=prottop&blast_rank=29&RID=AS53V5YR013","WP_052237853.1")
MULTISPECIES: P-loop NTPase [Haemophilus]	Haemophilus	449	449	95%	2e-142	39.03	807	=HYPERLINK("https://www.ncbi.nlm.nih.gov/protein/WP_049383125.1?report=genbank&log$=prottop&blast_rank=30&RID=AS53V5YR013","WP_049383125.1")
P-loop NTPase [Pectobacterium carotovorum]	Pectobacterium carotovorum	450	450	96%	2e-142	35.78	835	=HYPERLINK("https://www.ncbi.nlm.nih.gov/protein/WP_336836025.1?report=genbank&log$=prottop&blast_rank=31&RID=AS53V5YR013","WP_336836025.1")
P-loop NTPase [Marinomonas gallaica]	Marinomonas gallaica	448	448	98%	5e-142	36.86	816	=HYPERLINK("https://www.ncbi.nlm.nih.gov/protein/WP_082866303.1?report=genbank&log$=prottop&blast_rank=32&RID=AS53V5YR013","WP_082866303.1")
P-loop NTPase [Thiomicrospira sp. WB1]	Thiomicrospira sp. WB1	448	448	98%	6e-142	36.35	829	=HYPERLINK("https://www.ncbi.nlm.nih.gov/protein/WP_068582548.1?report=genbank&log$=prottop&blast_rank=33&RID=AS53V5YR013","WP_068582548.1")
SIR2 family protein [Methylobacter sp.]	Methylobacter sp.	448	448	97%	9e-142	37.03	823	=HYPERLINK("https://www.ncbi.nlm.nih.gov/protein/HEY8035434.1?report=genbank&log$=prottop&blast_rank=34&RID=AS53V5YR013","HEY8035434.1")
P-loop NTPase [Klebsiella pneumoniae]	Klebsiella pneumoniae	448	448	100%	1e-141	34.90	835	=HYPERLINK("https://www.ncbi.nlm.nih.gov/protein/WP_336820337.1?report=genbank&log$=prottop&blast_rank=35&RID=AS53V5YR013","WP_336820337.1")
P-loop NTPase [Klebsiella pneumoniae]	Klebsiella pneumoniae	446	446	100%	1e-141	34.77	788	=HYPERLINK("https://www.ncbi.nlm.nih.gov/protein/WP_107338801.1?report=genbank&log$=prottop&blast_rank=36&RID=AS53V5YR013","WP_107338801.1")
P-loop NTPase [Exercitatus varius]	Exercitatus varius	447	447	95%	1e-141	36.83	830	=HYPERLINK("https://www.ncbi.nlm.nih.gov/protein/WP_317543949.1?report=genbank&log$=prottop&blast_rank=37&RID=AS53V5YR013","WP_317543949.1")
P-loop NTPase [Klebsiella pneumoniae]	Klebsiella pneumoniae	447	447	100%	2e-141	34.77	835	=HYPERLINK("https://www.ncbi.nlm.nih.gov/protein/WP_413209017.1?report=genbank&log$=prottop&blast_rank=38&RID=AS53V5YR013","WP_413209017.1")
P-loop NTPase [Klebsiella pneumoniae]	Klebsiella pneumoniae	447	447	100%	2e-141	34.90	835	=HYPERLINK("https://www.ncbi.nlm.nih.gov/protein/WP_277157833.1?report=genbank&log$=prottop&blast_rank=39&RID=AS53V5YR013","WP_277157833.1")
cold-shock protein [Klebsiella pneumoniae]	Klebsiella pneumoniae	446	446	100%	3e-141	34.77	793	=HYPERLINK("https://www.ncbi.nlm.nih.gov/protein/HBW9348305.1?report=genbank&log$=prottop&blast_rank=40&RID=AS53V5YR013","HBW9348305.1")
P-loop NTPase [Lonsdalea quercina]	Lonsdalea quercina	446	446	99%	3e-141	37.15	827	=HYPERLINK("https://www.ncbi.nlm.nih.gov/protein/WP_410442059.1?report=genbank&log$=prottop&blast_rank=41&RID=AS53V5YR013","WP_410442059.1")
SIR2 family protein [Klebsiella pneumoniae]	Klebsiella pneumoniae	446	446	100%	3e-141	34.77	797	=HYPERLINK("https://www.ncbi.nlm.nih.gov/protein/HDY6687925.1?report=genbank&log$=prottop&blast_rank=42&RID=AS53V5YR013","HDY6687925.1")
P-loop NTPase [Enterobacter sp. KB-280D8]	Enterobacter sp. KB-280D8	447	447	100%	3e-141	34.95	835	=HYPERLINK("https://www.ncbi.nlm.nih.gov/protein/WP_371199880.1?report=genbank&log$=prottop&blast_rank=43&RID=AS53V5YR013","WP_371199880.1")
P-loop NTPase [Lonsdalea quercina]	Lonsdalea quercina	446	446	99%	3e-141	37.15	827	=HYPERLINK("https://www.ncbi.nlm.nih.gov/protein/WP_410416768.1?report=genbank&log$=prottop&blast_rank=44&RID=AS53V5YR013","WP_410416768.1")
cold-shock protein [Klebsiella pneumoniae]	Klebsiella pneumoniae	447	447	100%	3e-141	34.77	835	=HYPERLINK("https://www.ncbi.nlm.nih.gov/protein/HBT3337774.1?report=genbank&log$=prottop&blast_rank=45&RID=AS53V5YR013","HBT3337774.1")
P-loop NTPase [Klebsiella pneumoniae]	Klebsiella pneumoniae	446	446	100%	4e-141	34.77	835	=HYPERLINK("https://www.ncbi.nlm.nih.gov/protein/WP_149053500.1?report=genbank&log$=prottop&blast_rank=46&RID=AS53V5YR013","WP_149053500.1")
SIR2 family protein [Klebsiella pneumoniae]	Klebsiella pneumoniae	445	445	100%	4e-141	34.77	801	=HYPERLINK("https://www.ncbi.nlm.nih.gov/protein/MCM0979018.1?report=genbank&log$=prottop&blast_rank=47&RID=AS53V5YR013","MCM0979018.1")
P-loop NTPase [Neptuniibacter sp. CAU 1671]	Neptuniibacter sp. CAU 1671	446	446	98%	5e-141	36.88	826	=HYPERLINK("https://www.ncbi.nlm.nih.gov/protein/WP_275817947.1?report=genbank&log$=prottop&blast_rank=48&RID=AS53V5YR013","WP_275817947.1")
P-loop NTPase [Klebsiella pneumoniae]	Klebsiella pneumoniae	446	446	100%	6e-141	34.77	835	=HYPERLINK("https://www.ncbi.nlm.nih.gov/protein/WP_117022166.1?report=genbank&log$=prottop&blast_rank=49&RID=AS53V5YR013","WP_117022166.1")
P-loop NTPase [Enterobacter cloacae complex sp. P31C]	Enterobacter cloacae complex sp. P31C	446	446	100%	6e-141	34.95	835	=HYPERLINK("https://www.ncbi.nlm.nih.gov/protein/WP_192984439.1?report=genbank&log$=prottop&blast_rank=50&RID=AS53V5YR013","WP_192984439.1")
P-loop NTPase [Klebsiella pneumoniae]	Klebsiella pneumoniae	446	446	100%	7e-141	34.77	835	=HYPERLINK("https://www.ncbi.nlm.nih.gov/protein/WP_023316072.1?report=genbank&log$=prottop&blast_rank=51&RID=AS53V5YR013","WP_023316072.1")
SIR2 family protein [Klebsiella pneumoniae]	Klebsiella pneumoniae	446	446	100%	8e-141	34.77	828	=HYPERLINK("https://www.ncbi.nlm.nih.gov/protein/MDS0511903.1?report=genbank&log$=prottop&blast_rank=52&RID=AS53V5YR013","MDS0511903.1")
SIR2 family protein [Klebsiella pneumoniae]	Klebsiella pneumoniae	446	446	100%	8e-141	34.77	835	=HYPERLINK("https://www.ncbi.nlm.nih.gov/protein/HDE2455313.1?report=genbank&log$=prottop&blast_rank=53&RID=AS53V5YR013","HDE2455313.1")
P-loop NTPase [Shewanella algae]	Shewanella algae	446	446	96%	8e-141	36.16	833	=HYPERLINK("https://www.ncbi.nlm.nih.gov/protein/WP_144158967.1?report=genbank&log$=prottop&blast_rank=54&RID=AS53V5YR013","WP_144158967.1")
SIR2 family protein [Klebsiella pneumoniae]	Klebsiella pneumoniae	446	446	100%	8e-141	34.77	835	=HYPERLINK("https://www.ncbi.nlm.nih.gov/protein/HCL5841353.1?report=genbank&log$=prottop&blast_rank=55&RID=AS53V5YR013","HCL5841353.1")
cold-shock protein [Klebsiella pneumoniae]	Klebsiella pneumoniae	446	446	100%	9e-141	34.77	835	=HYPERLINK("https://www.ncbi.nlm.nih.gov/protein/HBW9877847.1?report=genbank&log$=prottop&blast_rank=56&RID=AS53V5YR013","HBW9877847.1")
SIR2 family protein [Klebsiella pneumoniae]	Klebsiella pneumoniae	444	444	100%	9e-141	34.77	807	=HYPERLINK("https://www.ncbi.nlm.nih.gov/protein/HBR3018955.1?report=genbank&log$=prottop&blast_rank=57&RID=AS53V5YR013","HBR3018955.1")
SIR2 family protein [Klebsiella pneumoniae]	Klebsiella pneumoniae	445	445	100%	1e-140	34.77	817	=HYPERLINK("https://www.ncbi.nlm.nih.gov/protein/HCC7601436.1?report=genbank&log$=prottop&blast_rank=58&RID=AS53V5YR013","HCC7601436.1")
P-loop NTPase [Klebsiella pneumoniae]	Klebsiella pneumoniae	445	445	100%	1e-140	34.77	835	=HYPERLINK("https://www.ncbi.nlm.nih.gov/protein/WP_369721243.1?report=genbank&log$=prottop&blast_rank=59&RID=AS53V5YR013","WP_369721243.1")
P-loop NTPase [Klebsiella pneumoniae]	Klebsiella pneumoniae	445	445	100%	1e-140	34.77	835	=HYPERLINK("https://www.ncbi.nlm.nih.gov/protein/WP_410786032.1?report=genbank&log$=prottop&blast_rank=60&RID=AS53V5YR013","WP_410786032.1")
P-loop NTPase [Colwellia asteriadis]	Colwellia asteriadis	445	445	98%	1e-140	36.38	826	=HYPERLINK("https://www.ncbi.nlm.nih.gov/protein/WP_343817411.1?report=genbank&log$=prottop&blast_rank=61&RID=AS53V5YR013","WP_343817411.1")
MULTISPECIES: P-loop NTPase [Klebsiella]	Klebsiella	445	445	100%	1e-140	34.77	835	=HYPERLINK("https://www.ncbi.nlm.nih.gov/protein/WP_063719795.1?report=genbank&log$=prottop&blast_rank=62&RID=AS53V5YR013","WP_063719795.1")
P-loop NTPase [Klebsiella pneumoniae]	Klebsiella pneumoniae	445	445	100%	1e-140	34.77	835	=HYPERLINK("https://www.ncbi.nlm.nih.gov/protein/WP_114501263.1?report=genbank&log$=prottop&blast_rank=63&RID=AS53V5YR013","WP_114501263.1")
SIR2 family protein [Klebsiella pneumoniae]	Klebsiella pneumoniae	445	445	100%	1e-140	34.77	835	=HYPERLINK("https://www.ncbi.nlm.nih.gov/protein/HGW2014840.1?report=genbank&log$=prottop&blast_rank=64&RID=AS53V5YR013","HGW2014840.1")
SIR2 family protein [Klebsiella pneumoniae]	Klebsiella pneumoniae	445	445	100%	2e-140	34.77	835	=HYPERLINK("https://www.ncbi.nlm.nih.gov/protein/HHG1548253.1?report=genbank&log$=prottop&blast_rank=65&RID=AS53V5YR013","HHG1548253.1")
SIR2 family protein [Klebsiella pneumoniae]	Klebsiella pneumoniae	445	445	100%	2e-140	34.77	835	=HYPERLINK("https://www.ncbi.nlm.nih.gov/protein/ENL0540836.1?report=genbank&log$=prottop&blast_rank=66&RID=AS53V5YR013","ENL0540836.1")
SIR2 family protein [Klebsiella pneumoniae]	Klebsiella pneumoniae	444	444	100%	2e-140	34.77	835	=HYPERLINK("https://www.ncbi.nlm.nih.gov/protein/HCI6636104.1?report=genbank&log$=prottop&blast_rank=67&RID=AS53V5YR013","HCI6636104.1")
SIR2 family protein [Klebsiella pneumoniae]	Klebsiella pneumoniae	444	444	100%	2e-140	34.77	835	=HYPERLINK("https://www.ncbi.nlm.nih.gov/protein/MDZ6354921.1?report=genbank&log$=prottop&blast_rank=68&RID=AS53V5YR013","MDZ6354921.1")
SIR2 family protein [Serratia marcescens]	Serratia marcescens	444	444	96%	2e-140	35.87	828	=HYPERLINK("https://www.ncbi.nlm.nih.gov/protein/HEJ8100287.1?report=genbank&log$=prottop&blast_rank=69&RID=AS53V5YR013","HEJ8100287.1")
SIR2 family protein [Klebsiella pneumoniae]	Klebsiella pneumoniae	444	444	100%	2e-140	34.77	835	=HYPERLINK("https://www.ncbi.nlm.nih.gov/protein/MFZ7387865.1?report=genbank&log$=prottop&blast_rank=70&RID=AS53V5YR013","MFZ7387865.1")
P-loop NTPase [Methylophaga thalassica]	Methylophaga thalassica	444	444	98%	2e-140	36.76	826	=HYPERLINK("https://www.ncbi.nlm.nih.gov/protein/WP_284723147.1?report=genbank&log$=prottop&blast_rank=71&RID=AS53V5YR013","WP_284723147.1")
SIR2 family protein [Klebsiella pneumoniae]	Klebsiella pneumoniae	444	444	100%	2e-140	34.77	835	=HYPERLINK("https://www.ncbi.nlm.nih.gov/protein/MDS6682214.1?report=genbank&log$=prottop&blast_rank=72&RID=AS53V5YR013","MDS6682214.1")
cold-shock protein [Klebsiella pneumoniae]	Klebsiella pneumoniae	444	444	100%	2e-140	34.77	835	=HYPERLINK("https://www.ncbi.nlm.nih.gov/protein/HBT6888855.1?report=genbank&log$=prottop&blast_rank=73&RID=AS53V5YR013","HBT6888855.1")
P-loop NTPase, partial [Klebsiella pneumoniae]	Klebsiella pneumoniae	444	444	99%	3e-140	34.79	834	=HYPERLINK("https://www.ncbi.nlm.nih.gov/protein/WP_369773043.1?report=genbank&log$=prottop&blast_rank=74&RID=AS53V5YR013","WP_369773043.1")
SIR2 family protein [Klebsiella pneumoniae]	Klebsiella pneumoniae	444	444	100%	3e-140	34.77	835	=HYPERLINK("https://www.ncbi.nlm.nih.gov/protein/HEB8908086.1?report=genbank&log$=prottop&blast_rank=75&RID=AS53V5YR013","HEB8908086.1")
SIR2 family protein [Klebsiella pneumoniae]	Klebsiella pneumoniae	444	444	100%	3e-140	34.77	835	=HYPERLINK("https://www.ncbi.nlm.nih.gov/protein/EIX9404158.1?report=genbank&log$=prottop&blast_rank=76&RID=AS53V5YR013","EIX9404158.1")
SIR2 family protein [Klebsiella pneumoniae]	Klebsiella pneumoniae	444	444	100%	4e-140	34.77	835	=HYPERLINK("https://www.ncbi.nlm.nih.gov/protein/MDU3428425.1?report=genbank&log$=prottop&blast_rank=77&RID=AS53V5YR013","MDU3428425.1")
P-loop NTPase, partial [Klebsiella pneumoniae]	Klebsiella pneumoniae	444	444	98%	4e-140	35.11	834	=HYPERLINK("https://www.ncbi.nlm.nih.gov/protein/WP_275203304.1?report=genbank&log$=prottop&blast_rank=78&RID=AS53V5YR013","WP_275203304.1")
MULTISPECIES: P-loop NTPase [Klebsiella pneumoniae complex]	Klebsiella pneumoniae complex	444	444	100%	5e-140	35.21	835	=HYPERLINK("https://www.ncbi.nlm.nih.gov/protein/WP_112293563.1?report=genbank&log$=prottop&blast_rank=79&RID=AS53V5YR013","WP_112293563.1")
SIR2 family protein [Klebsiella pneumoniae]	Klebsiella pneumoniae	444	444	100%	5e-140	34.64	835	=HYPERLINK("https://www.ncbi.nlm.nih.gov/protein/HHD9992050.1?report=genbank&log$=prottop&blast_rank=80&RID=AS53V5YR013","HHD9992050.1")
P-loop NTPase [Klebsiella pneumoniae]	Klebsiella pneumoniae	443	443	100%	5e-140	34.77	835	=HYPERLINK("https://www.ncbi.nlm.nih.gov/protein/WP_159174166.1?report=genbank&log$=prottop&blast_rank=81&RID=AS53V5YR013","WP_159174166.1")
P-loop NTPase [Morganella morganii]	Morganella morganii	443	443	94%	5e-140	36.59	829	=HYPERLINK("https://www.ncbi.nlm.nih.gov/protein/WP_098935702.1?report=genbank&log$=prottop&blast_rank=82&RID=AS53V5YR013","WP_098935702.1")
P-loop NTPase [Klebsiella pneumoniae]	Klebsiella pneumoniae	443	443	100%	6e-140	34.64	835	=HYPERLINK("https://www.ncbi.nlm.nih.gov/protein/WP_341805520.1?report=genbank&log$=prottop&blast_rank=83&RID=AS53V5YR013","WP_341805520.1")
SIR2 family protein [Klebsiella pneumoniae]	Klebsiella pneumoniae	443	443	100%	6e-140	34.64	835	=HYPERLINK("https://www.ncbi.nlm.nih.gov/protein/HFZ8911806.1?report=genbank&log$=prottop&blast_rank=84&RID=AS53V5YR013","HFZ8911806.1")
SIR2 family protein [Klebsiella pneumoniae]	Klebsiella pneumoniae	443	443	100%	6e-140	34.64	835	=HYPERLINK("https://www.ncbi.nlm.nih.gov/protein/EIX9203087.1?report=genbank&log$=prottop&blast_rank=85&RID=AS53V5YR013","EIX9203087.1")
P-loop NTPase [Klebsiella pneumoniae]	Klebsiella pneumoniae	443	443	100%	8e-140	34.77	835	=HYPERLINK("https://www.ncbi.nlm.nih.gov/protein/WP_149752418.1?report=genbank&log$=prottop&blast_rank=86&RID=AS53V5YR013","WP_149752418.1")
SIR2 family protein [Klebsiella pneumoniae]	Klebsiella pneumoniae	443	443	100%	8e-140	34.64	835	=HYPERLINK("https://www.ncbi.nlm.nih.gov/protein/EKY1024993.1?report=genbank&log$=prottop&blast_rank=87&RID=AS53V5YR013","EKY1024993.1")
P-loop NTPase [Klebsiella pneumoniae]	Klebsiella pneumoniae	443	443	100%	8e-140	34.64	835	=HYPERLINK("https://www.ncbi.nlm.nih.gov/protein/WP_420259995.1?report=genbank&log$=prottop&blast_rank=88&RID=AS53V5YR013","WP_420259995.1")
SIR2 family protein [Klebsiella pneumoniae]	Klebsiella pneumoniae	443	443	100%	9e-140	34.64	835	=HYPERLINK("https://www.ncbi.nlm.nih.gov/protein/HHR5656285.1?report=genbank&log$=prottop&blast_rank=89&RID=AS53V5YR013","HHR5656285.1")
P-loop NTPase [Klebsiella pneumoniae]	Klebsiella pneumoniae	443	443	100%	9e-140	34.64	835	=HYPERLINK("https://www.ncbi.nlm.nih.gov/protein/WP_248849241.1?report=genbank&log$=prottop&blast_rank=90&RID=AS53V5YR013","WP_248849241.1")
cold-shock protein [Klebsiella pneumoniae]	Klebsiella pneumoniae	443	443	100%	9e-140	34.64	835	=HYPERLINK("https://www.ncbi.nlm.nih.gov/protein/PHY77520.1?report=genbank&log$=prottop&blast_rank=91&RID=AS53V5YR013","PHY77520.1")
P-loop NTPase [Klebsiella pneumoniae]	Klebsiella pneumoniae	443	443	100%	1e-139	34.77	835	=HYPERLINK("https://www.ncbi.nlm.nih.gov/protein/WP_240217450.1?report=genbank&log$=prottop&blast_rank=92&RID=AS53V5YR013","WP_240217450.1")
cold-shock protein [Klebsiella pneumoniae]	Klebsiella pneumoniae	442	442	100%	1e-139	34.77	809	=HYPERLINK("https://www.ncbi.nlm.nih.gov/protein/HBU4084031.1?report=genbank&log$=prottop&blast_rank=93&RID=AS53V5YR013","HBU4084031.1")
P-loop NTPase [Klebsiella pneumoniae]	Klebsiella pneumoniae	442	442	100%	1e-139	34.64	835	=HYPERLINK("https://www.ncbi.nlm.nih.gov/protein/WP_149781698.1?report=genbank&log$=prottop&blast_rank=94&RID=AS53V5YR013","WP_149781698.1")
cold-shock protein [Gammaproteobacteria bacterium]	Gammaproteobacteria bacterium	442	442	95%	1e-139	37.30	826	=HYPERLINK("https://www.ncbi.nlm.nih.gov/protein/NLY12365.1?report=genbank&log$=prottop&blast_rank=95&RID=AS53V5YR013","NLY12365.1")
cold-shock protein [Klebsiella pneumoniae]	Klebsiella pneumoniae	442	442	100%	1e-139	34.64	835	=HYPERLINK("https://www.ncbi.nlm.nih.gov/protein/HBT8347596.1?report=genbank&log$=prottop&blast_rank=96&RID=AS53V5YR013","HBT8347596.1")
P-loop NTPase [Klebsiella pneumoniae]	Klebsiella pneumoniae	442	442	100%	2e-139	34.64	835	=HYPERLINK("https://www.ncbi.nlm.nih.gov/protein/WP_407086295.1?report=genbank&log$=prottop&blast_rank=97&RID=AS53V5YR013","WP_407086295.1")
SIR2-like domain-containing protein [Klebsiella pneumoniae]	Klebsiella pneumoniae	442	442	100%	2e-139	34.64	835	=HYPERLINK("https://www.ncbi.nlm.nih.gov/protein/CAM6618834.1?report=genbank&log$=prottop&blast_rank=98&RID=AS53V5YR013","CAM6618834.1")
P-loop NTPase [Brenneria goodwinii]	Brenneria goodwinii	441	441	95%	3e-139	37.02	826	=HYPERLINK("https://www.ncbi.nlm.nih.gov/protein/WP_048637333.1?report=genbank&log$=prottop&blast_rank=99&RID=AS53V5YR013","WP_048637333.1")
SIR2 family protein [Klebsiella pneumoniae]	Klebsiella pneumoniae	442	442	100%	3e-139	34.51	835	=HYPERLINK("https://www.ncbi.nlm.nih.gov/protein/EIX9441018.1?report=genbank&log$=prottop&blast_rank=100&RID=AS53V5YR013","EIX9441018.1")
SIR2 family protein [Klebsiella pneumoniae]	Klebsiella pneumoniae	441	441	100%	3e-139	34.64	835	=HYPERLINK("https://www.ncbi.nlm.nih.gov/protein/MDZ6332672.1?report=genbank&log$=prottop&blast_rank=101&RID=AS53V5YR013","MDZ6332672.1")
cold-shock protein [Klebsiella pneumoniae]	Klebsiella pneumoniae	441	441	100%	3e-139	34.64	835	=HYPERLINK("https://www.ncbi.nlm.nih.gov/protein/HBW8985358.1?report=genbank&log$=prottop&blast_rank=102&RID=AS53V5YR013","HBW8985358.1")
P-loop NTPase [Pantoea conspicua]	Pantoea conspicua	441	441	99%	4e-139	36.15	827	=HYPERLINK("https://www.ncbi.nlm.nih.gov/protein/WP_094119783.1?report=genbank&log$=prottop&blast_rank=103&RID=AS53V5YR013","WP_094119783.1")
P-loop NTPase [Klebsiella pneumoniae]	Klebsiella pneumoniae	440	440	97%	9e-139	35.12	821	=HYPERLINK("https://www.ncbi.nlm.nih.gov/protein/WP_410316573.1?report=genbank&log$=prottop&blast_rank=104&RID=AS53V5YR013","WP_410316573.1")
SIR2 family protein [Klebsiella pneumoniae]	Klebsiella pneumoniae	439	439	100%	2e-138	34.51	835	=HYPERLINK("https://www.ncbi.nlm.nih.gov/protein/HCI5964551.1?report=genbank&log$=prottop&blast_rank=105&RID=AS53V5YR013","HCI5964551.1")
SIR2 family protein [Nitrosomonas ureae]	Nitrosomonas ureae	437	437	98%	6e-138	36.68	815	=HYPERLINK("https://www.ncbi.nlm.nih.gov/protein/MER2511608.1?report=genbank&log$=prottop&blast_rank=106&RID=AS53V5YR013","MER2511608.1")
P-loop NTPase [Yersinia enterocolitica]	Yersinia enterocolitica	438	438	100%	6e-138	35.50	833	=HYPERLINK("https://www.ncbi.nlm.nih.gov/protein/WP_427191509.1?report=genbank&log$=prottop&blast_rank=107&RID=AS53V5YR013","WP_427191509.1")
SIR2 family protein [Klebsiella pneumoniae]	Klebsiella pneumoniae	438	438	100%	7e-138	34.51	835	=HYPERLINK("https://www.ncbi.nlm.nih.gov/protein/MEA4250876.1?report=genbank&log$=prottop&blast_rank=108&RID=AS53V5YR013","MEA4250876.1")
SIR2 family protein [Vibrio metschnikovii]	Vibrio metschnikovii	435	435	95%	1e-137	37.17	750	=HYPERLINK("https://www.ncbi.nlm.nih.gov/protein/EKO3693950.1?report=genbank&log$=prottop&blast_rank=109&RID=AS53V5YR013","EKO3693950.1")
P-loop NTPase [Massilia sp. DJPM01]	Massilia sp. DJPM01	437	437	96%	1e-137	37.01	824	=HYPERLINK("https://www.ncbi.nlm.nih.gov/protein/WP_289308054.1?report=genbank&log$=prottop&blast_rank=110&RID=AS53V5YR013","WP_289308054.1")
SIR2 family protein [Proteus mirabilis]	Proteus mirabilis	437	437	98%	1e-137	35.81	821	=HYPERLINK("https://www.ncbi.nlm.nih.gov/protein/HGN1295905.1?report=genbank&log$=prottop&blast_rank=111&RID=AS53V5YR013","HGN1295905.1")
SIR2 family protein [Alphaproteobacteria bacterium]	Alphaproteobacteria bacterium	436	436	95%	2e-137	37.02	821	=HYPERLINK("https://www.ncbi.nlm.nih.gov/protein/HUX80432.1?report=genbank&log$=prottop&blast_rank=112&RID=AS53V5YR013","HUX80432.1")
MULTISPECIES: P-loop NTPase [Morganellaceae]	Morganellaceae	436	436	93%	3e-137	36.36	831	=HYPERLINK("https://www.ncbi.nlm.nih.gov/protein/WP_196717699.1?report=genbank&log$=prottop&blast_rank=113&RID=AS53V5YR013","WP_196717699.1")
P-loop NTPase [Chromohalobacter sarecensis]	Chromohalobacter sarecensis	434	434	99%	1e-136	35.56	823	=HYPERLINK("https://www.ncbi.nlm.nih.gov/protein/WP_246975960.1?report=genbank&log$=prottop&blast_rank=114&RID=AS53V5YR013","WP_246975960.1")
SIR2 family protein [Vibrio metschnikovii]	Vibrio metschnikovii	434	434	95%	2e-136	37.17	831	=HYPERLINK("https://www.ncbi.nlm.nih.gov/protein/EKO3890992.1?report=genbank&log$=prottop&blast_rank=115&RID=AS53V5YR013","EKO3890992.1")
SIR2 family protein [Gallionellaceae bacterium]	Gallionellaceae bacterium	433	433	94%	3e-136	36.91	820	=HYPERLINK("https://www.ncbi.nlm.nih.gov/protein/MDD5364859.1?report=genbank&log$=prottop&blast_rank=116&RID=AS53V5YR013","MDD5364859.1")
cold-shock protein [Providencia rettgeri]	Providencia rettgeri	434	434	99%	3e-136	35.50	846	=HYPERLINK("https://www.ncbi.nlm.nih.gov/protein/PYZ60008.1?report=genbank&log$=prottop&blast_rank=117&RID=AS53V5YR013","PYZ60008.1")
MULTISPECIES: P-loop NTPase [Providencia]	Providencia	433	433	99%	4e-136	35.50	831	=HYPERLINK("https://www.ncbi.nlm.nih.gov/protein/WP_165119676.1?report=genbank&log$=prottop&blast_rank=118&RID=AS53V5YR013","WP_165119676.1")
P-loop NTPase [Vibrio sp. 16]	Vibrio sp. 16	433	433	94%	5e-136	37.99	827	=HYPERLINK("https://www.ncbi.nlm.nih.gov/protein/WP_005472105.1?report=genbank&log$=prottop&blast_rank=119&RID=AS53V5YR013","WP_005472105.1")
MULTISPECIES: P-loop NTPase [Serratia]	Serratia	433	433	96%	5e-136	35.92	830	=HYPERLINK("https://www.ncbi.nlm.nih.gov/protein/WP_319877368.1?report=genbank&log$=prottop&blast_rank=120&RID=AS53V5YR013","WP_319877368.1")
P-loop NTPase [Phytopseudomonas flavescens]	Phytopseudomonas flavescens	432	432	95%	6e-136	35.79	816	=HYPERLINK("https://www.ncbi.nlm.nih.gov/protein/WP_084304865.1?report=genbank&log$=prottop&blast_rank=121&RID=AS53V5YR013","WP_084304865.1")
SIR2 family protein [Klebsiella pneumoniae]	Klebsiella pneumoniae	429	429	94%	8e-136	35.24	707	=HYPERLINK("https://www.ncbi.nlm.nih.gov/protein/ELG9146014.1?report=genbank&log$=prottop&blast_rank=122&RID=AS53V5YR013","ELG9146014.1")
P-loop NTPase [Aeromonas media]	Aeromonas media	433	433	97%	1e-135	37.13	846	=HYPERLINK("https://www.ncbi.nlm.nih.gov/protein/WP_317842238.1?report=genbank&log$=prottop&blast_rank=123&RID=AS53V5YR013","WP_317842238.1")
P-loop NTPase [Vibrio parahaemolyticus]	Vibrio parahaemolyticus	432	432	96%	1e-135	37.09	832	=HYPERLINK("https://www.ncbi.nlm.nih.gov/protein/WP_140316403.1?report=genbank&log$=prottop&blast_rank=124&RID=AS53V5YR013","WP_140316403.1")
MULTISPECIES: P-loop NTPase [Vibrio]	Vibrio	432	432	96%	1e-135	37.09	832	=HYPERLINK("https://www.ncbi.nlm.nih.gov/protein/WP_116870939.1?report=genbank&log$=prottop&blast_rank=125&RID=AS53V5YR013","WP_116870939.1")
P-loop NTPase [Accumulibacter sp.]	Accumulibacter sp.	431	431	94%	2e-135	35.00	824	=HYPERLINK("https://www.ncbi.nlm.nih.gov/protein/WP_295324423.1?report=genbank&log$=prottop&blast_rank=126&RID=AS53V5YR013","WP_295324423.1")
SIR2 family protein [Cronobacter sakazakii]	Cronobacter sakazakii	432	432	97%	2e-135	35.90	835	=HYPERLINK("https://www.ncbi.nlm.nih.gov/protein/ELY4373000.1?report=genbank&log$=prottop&blast_rank=127&RID=AS53V5YR013","ELY4373000.1")
SIR2 family protein [Cronobacter sakazakii]	Cronobacter sakazakii	431	431	97%	3e-135	35.41	835	=HYPERLINK("https://www.ncbi.nlm.nih.gov/protein/ELY6255723.1?report=genbank&log$=prottop&blast_rank=128&RID=AS53V5YR013","ELY6255723.1")
SIR2 family protein [Cronobacter sakazakii]	Cronobacter sakazakii	431	431	97%	4e-135	35.76	835	=HYPERLINK("https://www.ncbi.nlm.nih.gov/protein/ELY2931850.1?report=genbank&log$=prottop&blast_rank=129&RID=AS53V5YR013","ELY2931850.1")
P-loop NTPase [Pantoea septica]	Pantoea septica	430	430	93%	5e-135	36.34	824	=HYPERLINK("https://www.ncbi.nlm.nih.gov/protein/WP_312142019.1?report=genbank&log$=prottop&blast_rank=130&RID=AS53V5YR013","WP_312142019.1")
P-loop NTPase [Citrobacter freundii]	Citrobacter freundii	430	430	93%	8e-135	36.34	824	=HYPERLINK("https://www.ncbi.nlm.nih.gov/protein/WP_200005662.1?report=genbank&log$=prottop&blast_rank=131&RID=AS53V5YR013","WP_200005662.1")
P-loop NTPase [Vibrio sp. 1637]	Vibrio sp. 1637	430	430	96%	8e-135	36.82	832	=HYPERLINK("https://www.ncbi.nlm.nih.gov/protein/WP_318109505.1?report=genbank&log$=prottop&blast_rank=132&RID=AS53V5YR013","WP_318109505.1")
MULTISPECIES: P-loop NTPase [Cronobacter]	Cronobacter	430	430	97%	1e-134	35.76	835	=HYPERLINK("https://www.ncbi.nlm.nih.gov/protein/WP_105620197.1?report=genbank&log$=prottop&blast_rank=133&RID=AS53V5YR013","WP_105620197.1")
MULTISPECIES: P-loop NTPase [Citrobacter]	Citrobacter	429	429	93%	1e-134	36.13	824	=HYPERLINK("https://www.ncbi.nlm.nih.gov/protein/WP_286640029.1?report=genbank&log$=prottop&blast_rank=134&RID=AS53V5YR013","WP_286640029.1")
MULTISPECIES: P-loop NTPase [unclassified Pseudomonas]	unclassified Pseudomonas	429	429	97%	1e-134	36.30	826	=HYPERLINK("https://www.ncbi.nlm.nih.gov/protein/WP_056842112.1?report=genbank&log$=prottop&blast_rank=135&RID=AS53V5YR013","WP_056842112.1")
P-loop NTPase [Vibrio fortis]	Vibrio fortis	429	429	93%	1e-134	35.39	831	=HYPERLINK("https://www.ncbi.nlm.nih.gov/protein/WP_434761877.1?report=genbank&log$=prottop&blast_rank=136&RID=AS53V5YR013","WP_434761877.1")
P-loop NTPase [Vibrio parahaemolyticus]	Vibrio parahaemolyticus	429	429	96%	2e-134	36.96	832	=HYPERLINK("https://www.ncbi.nlm.nih.gov/protein/WP_031418873.1?report=genbank&log$=prottop&blast_rank=137&RID=AS53V5YR013","WP_031418873.1")
P-loop NTPase [Massilia glaciei]	Massilia glaciei	429	429	98%	2e-134	34.77	825	=HYPERLINK("https://www.ncbi.nlm.nih.gov/protein/WP_106760153.1?report=genbank&log$=prottop&blast_rank=138&RID=AS53V5YR013","WP_106760153.1")
P-loop NTPase [Kosakonia cowanii]	Kosakonia cowanii	429	429	93%	2e-134	36.20	824	=HYPERLINK("https://www.ncbi.nlm.nih.gov/protein/WP_438918851.1?report=genbank&log$=prottop&blast_rank=139&RID=AS53V5YR013","WP_438918851.1")
P-loop NTPase [Pantoea agglomerans]	Pantoea agglomerans	428	428	93%	3e-134	36.20	824	=HYPERLINK("https://www.ncbi.nlm.nih.gov/protein/WP_346525848.1?report=genbank&log$=prottop&blast_rank=140&RID=AS53V5YR013","WP_346525848.1")
P-loop NTPase [Stenotrophomonas maltophilia]	Stenotrophomonas maltophilia	427	427	95%	7e-134	35.65	826	=HYPERLINK("https://www.ncbi.nlm.nih.gov/protein/WP_099562145.1?report=genbank&log$=prottop&blast_rank=141&RID=AS53V5YR013","WP_099562145.1")
P-loop NTPase [Salinicola lusitanus]	Salinicola lusitanus	427	427	95%	9e-134	34.79	822	=HYPERLINK("https://www.ncbi.nlm.nih.gov/protein/WP_110603239.1?report=genbank&log$=prottop&blast_rank=142&RID=AS53V5YR013","WP_110603239.1")
P-loop NTPase [Leclercia adecarboxylata]	Leclercia adecarboxylata	426	426	93%	2e-133	36.20	824	=HYPERLINK("https://www.ncbi.nlm.nih.gov/protein/WP_336653789.1?report=genbank&log$=prottop&blast_rank=143&RID=AS53V5YR013","WP_336653789.1")
P-loop NTPase [Oryzomicrobium sp.]	Oryzomicrobium sp.	426	426	97%	2e-133	36.46	816	=HYPERLINK("https://www.ncbi.nlm.nih.gov/protein/WP_293263458.1?report=genbank&log$=prottop&blast_rank=144&RID=AS53V5YR013","WP_293263458.1")
hypothetical protein [Alcaligenaceae bacterium SAGV5]	Alcaligenaceae bacterium SAGV5	426	426	95%	2e-133	35.04	837	=HYPERLINK("https://www.ncbi.nlm.nih.gov/protein/MPS29524.1?report=genbank&log$=prottop&blast_rank=145&RID=AS53V5YR013","MPS29524.1")
SIR2 family protein [Enterobacter hormaechei]	Enterobacter hormaechei	426	426	95%	3e-133	36.03	830	=HYPERLINK("https://www.ncbi.nlm.nih.gov/protein/MCM7564572.1?report=genbank&log$=prottop&blast_rank=146&RID=AS53V5YR013","MCM7564572.1")
MAG: hypothetical protein EPN17_03855 [Methylobacter sp.]	Methylobacter sp.	426	426	95%	3e-133	36.00	822	=HYPERLINK("https://www.ncbi.nlm.nih.gov/protein/TAN70783.1?report=genbank&log$=prottop&blast_rank=147&RID=AS53V5YR013","TAN70783.1")
SIR2 family protein [Nitrosomonas ureae]	Nitrosomonas ureae	425	425	100%	4e-133	34.64	822	=HYPERLINK("https://www.ncbi.nlm.nih.gov/protein/MER2512781.1?report=genbank&log$=prottop&blast_rank=148&RID=AS53V5YR013","MER2512781.1")
P-loop NTPase [Photobacterium phosphoreum]	Photobacterium phosphoreum	424	424	95%	9e-133	35.89	824	=HYPERLINK("https://www.ncbi.nlm.nih.gov/protein/WP_107264802.1?report=genbank&log$=prottop&blast_rank=149&RID=AS53V5YR013","WP_107264802.1")
P-loop NTPase, partial [Klebsiella pneumoniae]	Klebsiella pneumoniae	423	423	92%	1e-132	35.46	796	=HYPERLINK("https://www.ncbi.nlm.nih.gov/protein/WP_231542708.1?report=genbank&log$=prottop&blast_rank=150&RID=AS53V5YR013","WP_231542708.1")
cold-shock protein [Klebsiella pneumoniae]	Klebsiella pneumoniae	422	422	92%	2e-132	35.46	790	=HYPERLINK("https://www.ncbi.nlm.nih.gov/protein/HBT8938146.1?report=genbank&log$=prottop&blast_rank=151&RID=AS53V5YR013","HBT8938146.1")
P-loop NTPase [Salinicola socius]	Salinicola socius	424	424	95%	2e-132	34.25	822	=HYPERLINK("https://www.ncbi.nlm.nih.gov/protein/WP_083941814.1?report=genbank&log$=prottop&blast_rank=152&RID=AS53V5YR013","WP_083941814.1")
P-loop NTPase [Klebsiella pneumoniae]	Klebsiella pneumoniae	422	422	92%	2e-132	35.46	801	=HYPERLINK("https://www.ncbi.nlm.nih.gov/protein/WP_281099198.1?report=genbank&log$=prottop&blast_rank=153&RID=AS53V5YR013","WP_281099198.1")
P-loop NTPase, partial [Klebsiella pneumoniae]	Klebsiella pneumoniae	423	423	92%	2e-132	35.46	816	=HYPERLINK("https://www.ncbi.nlm.nih.gov/protein/WP_094326267.1?report=genbank&log$=prottop&blast_rank=154&RID=AS53V5YR013","WP_094326267.1")
SIR2 family NAD-dependent protein deacylase [Achromobacter xylosoxidans]	Achromobacter xylosoxidans	423	423	96%	2e-132	35.80	831	=HYPERLINK("https://www.ncbi.nlm.nih.gov/protein/MFY3602379.1?report=genbank&log$=prottop&blast_rank=155&RID=AS53V5YR013","MFY3602379.1")
hypothetical protein B1209_14960 [Raoultella planticola]	Raoultella planticola	423	423	95%	3e-132	35.81	830	=HYPERLINK("https://www.ncbi.nlm.nih.gov/protein/AUV53879.1?report=genbank&log$=prottop&blast_rank=156&RID=AS53V5YR013","AUV53879.1")
P-loop NTPase [Klebsiella variicola]	Klebsiella variicola	423	423	93%	3e-132	35.99	824	=HYPERLINK("https://www.ncbi.nlm.nih.gov/protein/WP_135774105.1?report=genbank&log$=prottop&blast_rank=157&RID=AS53V5YR013","WP_135774105.1")
SIR2 family protein [Klebsiella pneumoniae]	Klebsiella pneumoniae	422	422	92%	3e-132	35.46	797	=HYPERLINK("https://www.ncbi.nlm.nih.gov/protein/UMG68611.1?report=genbank&log$=prottop&blast_rank=158&RID=AS53V5YR013","UMG68611.1")
P-loop NTPase [Enterobacter cloacae]	Enterobacter cloacae	423	423	95%	3e-132	35.89	830	=HYPERLINK("https://www.ncbi.nlm.nih.gov/protein/WP_395523529.1?report=genbank&log$=prottop&blast_rank=159&RID=AS53V5YR013","WP_395523529.1")
P-loop NTPase, partial [Klebsiella aerogenes]	Klebsiella aerogenes	421	421	95%	7e-132	35.81	788	=HYPERLINK("https://www.ncbi.nlm.nih.gov/protein/WP_110921515.1?report=genbank&log$=prottop&blast_rank=160&RID=AS53V5YR013","WP_110921515.1")
P-loop NTPase [Variovorax beijingensis]	Variovorax beijingensis	422	422	98%	1e-131	34.85	820	=HYPERLINK("https://www.ncbi.nlm.nih.gov/protein/WP_125965169.1?report=genbank&log$=prottop&blast_rank=161&RID=AS53V5YR013","WP_125965169.1")
P-loop NTPase [Pectobacterium brasiliense]	Pectobacterium brasiliense	421	421	97%	2e-131	35.63	824	=HYPERLINK("https://www.ncbi.nlm.nih.gov/protein/WP_379058753.1?report=genbank&log$=prottop&blast_rank=162&RID=AS53V5YR013","WP_379058753.1")
P-loop NTPase [Vibrio splendidus]	Vibrio splendidus	421	421	94%	2e-131	35.15	831	=HYPERLINK("https://www.ncbi.nlm.nih.gov/protein/WP_108193326.1?report=genbank&log$=prottop&blast_rank=163&RID=AS53V5YR013","WP_108193326.1")
cold-shock protein [Klebsiella aerogenes]	Klebsiella aerogenes	421	421	95%	2e-131	35.71	832	=HYPERLINK("https://www.ncbi.nlm.nih.gov/protein/MBE0183584.1?report=genbank&log$=prottop&blast_rank=164&RID=AS53V5YR013","MBE0183584.1")
P-loop NTPase [Lelliottia nimipressuralis]	Lelliottia nimipressuralis	421	421	95%	2e-131	35.39	830	=HYPERLINK("https://www.ncbi.nlm.nih.gov/protein/WP_149045036.1?report=genbank&log$=prottop&blast_rank=165&RID=AS53V5YR013","WP_149045036.1")
SIR2 family protein [Klebsiella aerogenes]	Klebsiella aerogenes	421	421	95%	2e-131	35.71	830	=HYPERLINK("https://www.ncbi.nlm.nih.gov/protein/MGG8202336.1?report=genbank&log$=prottop&blast_rank=166&RID=AS53V5YR013","MGG8202336.1")
P-loop NTPase [Klebsiella aerogenes]	Klebsiella aerogenes	421	421	95%	2e-131	35.71	830	=HYPERLINK("https://www.ncbi.nlm.nih.gov/protein/WP_020079044.1?report=genbank&log$=prottop&blast_rank=167&RID=AS53V5YR013","WP_020079044.1")
P-loop NTPase [Serratia marcescens]	Serratia marcescens	421	421	95%	3e-131	35.71	830	=HYPERLINK("https://www.ncbi.nlm.nih.gov/protein/WP_261465181.1?report=genbank&log$=prottop&blast_rank=168&RID=AS53V5YR013","WP_261465181.1")
cold-shock protein [Klebsiella pneumoniae]	Klebsiella pneumoniae	419	419	90%	4e-131	35.90	769	=HYPERLINK("https://www.ncbi.nlm.nih.gov/protein/HBY5253565.1?report=genbank&log$=prottop&blast_rank=169&RID=AS53V5YR013","HBY5253565.1")
SIR2 family protein [Klebsiella pneumoniae]	Klebsiella pneumoniae	418	418	90%	5e-131	35.90	769	=HYPERLINK("https://www.ncbi.nlm.nih.gov/protein/HDK5568936.1?report=genbank&log$=prottop&blast_rank=170&RID=AS53V5YR013","HDK5568936.1")
P-loop NTPase, partial [Klebsiella oxytoca]	Klebsiella oxytoca	419	419	95%	6e-131	35.67	818	=HYPERLINK("https://www.ncbi.nlm.nih.gov/protein/WP_232694438.1?report=genbank&log$=prottop&blast_rank=171&RID=AS53V5YR013","WP_232694438.1")
P-loop NTPase [Jiella avicenniae]	Jiella avicenniae	419	419	97%	6e-131	33.20	822	=HYPERLINK("https://www.ncbi.nlm.nih.gov/protein/WP_233717629.1?report=genbank&log$=prottop&blast_rank=172&RID=AS53V5YR013","WP_233717629.1")
P-loop NTPase [Pectobacterium versatile]	Pectobacterium versatile	419	419	97%	7e-131	35.53	824	=HYPERLINK("https://www.ncbi.nlm.nih.gov/protein/WP_336850972.1?report=genbank&log$=prottop&blast_rank=173&RID=AS53V5YR013","WP_336850972.1")
P-loop NTPase [Vibrio vulnificus]	Vibrio vulnificus	419	419	93%	8e-131	35.25	831	=HYPERLINK("https://www.ncbi.nlm.nih.gov/protein/WP_072608553.1?report=genbank&log$=prottop&blast_rank=174&RID=AS53V5YR013","WP_072608553.1")
P-loop NTPase [Dickeya dadantii]	Dickeya dadantii	419	419	97%	1e-130	35.31	824	=HYPERLINK("https://www.ncbi.nlm.nih.gov/protein/WP_226055267.1?report=genbank&log$=prottop&blast_rank=175&RID=AS53V5YR013","WP_226055267.1")
P-loop NTPase [Klebsiella oxytoca]	Klebsiella oxytoca	419	419	95%	1e-130	35.58	830	=HYPERLINK("https://www.ncbi.nlm.nih.gov/protein/WP_023329626.1?report=genbank&log$=prottop&blast_rank=176&RID=AS53V5YR013","WP_023329626.1")
P-loop NTPase [Pseudomonas aeruginosa]	Pseudomonas aeruginosa	419	419	94%	1e-130	35.10	826	=HYPERLINK("https://www.ncbi.nlm.nih.gov/protein/WP_079276413.1?report=genbank&log$=prottop&blast_rank=177&RID=AS53V5YR013","WP_079276413.1")
P-loop NTPase [Pseudomonas aeruginosa]	Pseudomonas aeruginosa	419	419	94%	1e-130	34.96	822	=HYPERLINK("https://www.ncbi.nlm.nih.gov/protein/WP_114231462.1?report=genbank&log$=prottop&blast_rank=178&RID=AS53V5YR013","WP_114231462.1")
cold-shock protein [Klebsiella oxytoca]	Klebsiella oxytoca	419	419	95%	2e-130	35.58	832	=HYPERLINK("https://www.ncbi.nlm.nih.gov/protein/MBZ6804689.1?report=genbank&log$=prottop&blast_rank=179&RID=AS53V5YR013","MBZ6804689.1")
SIR2 family protein [Vibrio vulnificus]	Vibrio vulnificus	419	419	93%	2e-130	35.11	831	=HYPERLINK("https://www.ncbi.nlm.nih.gov/protein/HDY7789547.1?report=genbank&log$=prottop&blast_rank=180&RID=AS53V5YR013","HDY7789547.1")
P-loop NTPase [Stenotrophomonas capsici]	Stenotrophomonas capsici	417	417	94%	3e-130	35.06	818	=HYPERLINK("https://www.ncbi.nlm.nih.gov/protein/WP_323439780.1?report=genbank&log$=prottop&blast_rank=181&RID=AS53V5YR013","WP_323439780.1")
SIR2 family protein [Vibrio cholerae]	Vibrio cholerae	418	418	93%	3e-130	35.57	825	=HYPERLINK("https://www.ncbi.nlm.nih.gov/protein/HFG1921554.1?report=genbank&log$=prottop&blast_rank=182&RID=AS53V5YR013","HFG1921554.1")
P-loop NTPase [Pseudomonas aeruginosa]	Pseudomonas aeruginosa	417	417	94%	4e-130	34.96	822	=HYPERLINK("https://www.ncbi.nlm.nih.gov/protein/WP_273655954.1?report=genbank&log$=prottop&blast_rank=183&RID=AS53V5YR013","WP_273655954.1")
P-loop NTPase [Vibrio cholerae]	Vibrio cholerae	418	418	93%	4e-130	35.57	831	=HYPERLINK("https://www.ncbi.nlm.nih.gov/protein/WP_330444830.1?report=genbank&log$=prottop&blast_rank=184&RID=AS53V5YR013","WP_330444830.1")
SIR2 family protein [Serratia sp. CY83965]	Serratia sp. CY83965	417	417	95%	4e-130	35.44	830	=HYPERLINK("https://www.ncbi.nlm.nih.gov/protein/MGP0845116.1?report=genbank&log$=prottop&blast_rank=185&RID=AS53V5YR013","MGP0845116.1")
P-loop NTPase [Chelativorans alearense]	Chelativorans alearense	418	418	94%	4e-130	34.59	858	=HYPERLINK("https://www.ncbi.nlm.nih.gov/protein/WP_163266523.1?report=genbank&log$=prottop&blast_rank=186&RID=AS53V5YR013","WP_163266523.1")
SIR2 family protein [Rhodocyclaceae bacterium]	Rhodocyclaceae bacterium	416	416	97%	1e-129	36.18	815	=HYPERLINK("https://www.ncbi.nlm.nih.gov/protein/MDD5296531.1?report=genbank&log$=prottop&blast_rank=187&RID=AS53V5YR013","MDD5296531.1")
P-loop NTPase [Billgrantia campisalis]	Billgrantia campisalis	415	415	93%	3e-129	35.96	828	=HYPERLINK("https://www.ncbi.nlm.nih.gov/protein/WP_238977899.1?report=genbank&log$=prottop&blast_rank=188&RID=AS53V5YR013","WP_238977899.1")
P-loop NTPase [Vibrio splendidus]	Vibrio splendidus	414	414	98%	1e-128	35.19	856	=HYPERLINK("https://www.ncbi.nlm.nih.gov/protein/WP_241903640.1?report=genbank&log$=prottop&blast_rank=189&RID=AS53V5YR013","WP_241903640.1")
P-loop NTPase [Pasteurella multocida]	Pasteurella multocida	412	412	95%	2e-128	37.02	808	=HYPERLINK("https://www.ncbi.nlm.nih.gov/protein/WP_316733884.1?report=genbank&log$=prottop&blast_rank=190&RID=AS53V5YR013","WP_316733884.1")
P-loop NTPase [Acinetobacter bereziniae]	Acinetobacter bereziniae	413	413	95%	2e-128	36.13	827	=HYPERLINK("https://www.ncbi.nlm.nih.gov/protein/WP_174762591.1?report=genbank&log$=prottop&blast_rank=191&RID=AS53V5YR013","WP_174762591.1")
P-loop NTPase [Pasteurella multocida]	Pasteurella multocida	412	412	95%	2e-128	37.02	808	=HYPERLINK("https://www.ncbi.nlm.nih.gov/protein/WP_410867585.1?report=genbank&log$=prottop&blast_rank=192&RID=AS53V5YR013","WP_410867585.1")
P-loop NTPase [Acinetobacter baumannii]	Acinetobacter baumannii	413	413	98%	3e-128	36.00	823	=HYPERLINK("https://www.ncbi.nlm.nih.gov/protein/WP_125729121.1?report=genbank&log$=prottop&blast_rank=193&RID=AS53V5YR013","WP_125729121.1")
P-loop NTPase [Pseudomonas sp. BF-R-05]	Pseudomonas sp. BF-R-05	412	412	92%	4e-128	36.31	819	=HYPERLINK("https://www.ncbi.nlm.nih.gov/protein/WP_223510993.1?report=genbank&log$=prottop&blast_rank=194&RID=AS53V5YR013","WP_223510993.1")
P-loop NTPase [Vibrio vulnificus]	Vibrio vulnificus	412	412	98%	5e-128	33.91	820	=HYPERLINK("https://www.ncbi.nlm.nih.gov/protein/WP_130350953.1?report=genbank&log$=prottop&blast_rank=195&RID=AS53V5YR013","WP_130350953.1")
SIR2 family protein [Pseudomonadales bacterium]	Pseudomonadales bacterium	412	412	95%	6e-128	34.66	817	=HYPERLINK("https://www.ncbi.nlm.nih.gov/protein/MCP5346116.1?report=genbank&log$=prottop&blast_rank=196&RID=AS53V5YR013","MCP5346116.1")
SIR2 family NAD-dependent protein deacylase [Sulfitobacter litoralis]	Sulfitobacter litoralis	411	411	94%	1e-127	34.55	829	=HYPERLINK("https://www.ncbi.nlm.nih.gov/protein/WP_335754603.1?report=genbank&log$=prottop&blast_rank=197&RID=AS53V5YR013","WP_335754603.1")
SIR2 family protein [Klebsiella pneumoniae]	Klebsiella pneumoniae	406	406	90%	2e-127	35.03	676	=HYPERLINK("https://www.ncbi.nlm.nih.gov/protein/MGK1713289.1?report=genbank&log$=prottop&blast_rank=198&RID=AS53V5YR013","MGK1713289.1")
P-loop NTPase [Shewanella colwelliana]	Shewanella colwelliana	410	410	93%	2e-127	35.61	832	=HYPERLINK("https://www.ncbi.nlm.nih.gov/protein/WP_427715409.1?report=genbank&log$=prottop&blast_rank=199&RID=AS53V5YR013","WP_427715409.1")
P-loop NTPase [Vibrio harveyi]	Vibrio harveyi	409	409	96%	6e-127	35.64	832	=HYPERLINK("https://www.ncbi.nlm.nih.gov/protein/WP_059678344.1?report=genbank&log$=prottop&blast_rank=200&RID=AS53V5YR013","WP_059678344.1")
P-loop NTPase [Pectobacterium brasiliense]	Pectobacterium brasiliense	409	409	95%	1e-126	34.89	830	=HYPERLINK("https://www.ncbi.nlm.nih.gov/protein/WP_052443955.1?report=genbank&log$=prottop&blast_rank=201&RID=AS53V5YR013","WP_052443955.1")
SIR2 family protein [Burkholderiales bacterium]	Burkholderiales bacterium	408	408	99%	2e-126	33.64	825	=HYPERLINK("https://www.ncbi.nlm.nih.gov/protein/HVS27798.1?report=genbank&log$=prottop&blast_rank=202&RID=AS53V5YR013","HVS27798.1")
P-loop NTPase [Aeromonas diversa]	Aeromonas diversa	407	407	95%	2e-126	35.13	812	=HYPERLINK("https://www.ncbi.nlm.nih.gov/protein/WP_197065734.1?report=genbank&log$=prottop&blast_rank=203&RID=AS53V5YR013","WP_197065734.1")
P-loop NTPase [Pseudomonas brassicacearum]	Pseudomonas brassicacearum	408	408	97%	2e-126	35.08	827	=HYPERLINK("https://www.ncbi.nlm.nih.gov/protein/WP_080756105.1?report=genbank&log$=prottop&blast_rank=204&RID=AS53V5YR013","WP_080756105.1")
P-loop NTPase [Aeromonas schubertii]	Aeromonas schubertii	407	407	95%	3e-126	35.13	812	=HYPERLINK("https://www.ncbi.nlm.nih.gov/protein/WP_407954619.1?report=genbank&log$=prottop&blast_rank=205&RID=AS53V5YR013","WP_407954619.1")
cold-shock protein [Alteromonadaceae bacterium]	Alteromonadaceae bacterium	407	407	93%	5e-126	35.38	828	=HYPERLINK("https://www.ncbi.nlm.nih.gov/protein/MAL99673.1?report=genbank&log$=prottop&blast_rank=206&RID=AS53V5YR013","MAL99673.1")
P-loop NTPase [Shewanella surugensis]	Shewanella surugensis	406	406	93%	7e-126	35.47	823	=HYPERLINK("https://www.ncbi.nlm.nih.gov/protein/WP_248938831.1?report=genbank&log$=prottop&blast_rank=207&RID=AS53V5YR013","WP_248938831.1")
SIR2 family protein [Burkholderiaceae bacterium]	Burkholderiaceae bacterium	405	405	96%	3e-125	34.16	821	=HYPERLINK("https://www.ncbi.nlm.nih.gov/protein/HLO96810.1?report=genbank&log$=prottop&blast_rank=208&RID=AS53V5YR013","HLO96810.1")
P-loop NTPase [Klebsiella pneumoniae]	Klebsiella pneumoniae	400	400	90%	4e-125	34.88	677	=HYPERLINK("https://www.ncbi.nlm.nih.gov/protein/WP_117030046.1?report=genbank&log$=prottop&blast_rank=209&RID=AS53V5YR013","WP_117030046.1")
P-loop NTPase [Pseudomonas sp. PDM05]	Pseudomonas sp. PDM05	404	404	97%	9e-125	33.96	824	=HYPERLINK("https://www.ncbi.nlm.nih.gov/protein/WP_192296472.1?report=genbank&log$=prottop&blast_rank=210&RID=AS53V5YR013","WP_192296472.1")
P-loop NTPase [Uliginosibacterium sediminicola]	Uliginosibacterium sediminicola	400	400	97%	1e-123	36.41	816	=HYPERLINK("https://www.ncbi.nlm.nih.gov/protein/WP_345921147.1?report=genbank&log$=prottop&blast_rank=211&RID=AS53V5YR013","WP_345921147.1")
SIR2 family protein [Luteibacter sp.]	Luteibacter sp.	400	400	99%	1e-123	32.76	825	=HYPERLINK("https://www.ncbi.nlm.nih.gov/protein/MGA7436761.1?report=genbank&log$=prottop&blast_rank=212&RID=AS53V5YR013","MGA7436761.1")
P-loop NTPase [Chelativorans salis]	Chelativorans salis	400	400	98%	2e-123	32.94	825	=HYPERLINK("https://www.ncbi.nlm.nih.gov/protein/WP_260900401.1?report=genbank&log$=prottop&blast_rank=213&RID=AS53V5YR013","WP_260900401.1")
P-loop NTPase [Pseudomonas sp. MWU12-2345]	Pseudomonas sp. MWU12-2345	400	400	97%	2e-123	34.77	821	=HYPERLINK("https://www.ncbi.nlm.nih.gov/protein/WP_248768128.1?report=genbank&log$=prottop&blast_rank=214&RID=AS53V5YR013","WP_248768128.1")
P-loop NTPase [Photobacterium sanguinicancri]	Photobacterium sanguinicancri	399	399	99%	4e-123	34.93	821	=HYPERLINK("https://www.ncbi.nlm.nih.gov/protein/WP_303499308.1?report=genbank&log$=prottop&blast_rank=215&RID=AS53V5YR013","WP_303499308.1")
P-loop NTPase [Pseudomonas bubulae]	Pseudomonas bubulae	399	399	98%	5e-123	34.01	827	=HYPERLINK("https://www.ncbi.nlm.nih.gov/protein/WP_442121166.1?report=genbank&log$=prottop&blast_rank=216&RID=AS53V5YR013","WP_442121166.1")
MAG: SIR2 family protein [Candidatus Kaistia colombiensis]	Candidatus Kaistia colombiensis	398	398	98%	9e-123	32.76	826	=HYPERLINK("https://www.ncbi.nlm.nih.gov/protein/WEK52553.1?report=genbank&log$=prottop&blast_rank=217&RID=AS53V5YR013","WEK52553.1")
P-loop NTPase [Bordetella hinzii]	Bordetella hinzii	398	398	94%	1e-122	34.49	816	=HYPERLINK("https://www.ncbi.nlm.nih.gov/protein/WP_155271597.1?report=genbank&log$=prottop&blast_rank=218&RID=AS53V5YR013","WP_155271597.1")
P-loop NTPase [Paraburkholderia sediminicola]	Paraburkholderia sediminicola	398	398	99%	1e-122	33.60	828	=HYPERLINK("https://www.ncbi.nlm.nih.gov/protein/WP_175049153.1?report=genbank&log$=prottop&blast_rank=219&RID=AS53V5YR013","WP_175049153.1")
hypothetical protein JCM14124_01970 [Humidesulfovibrio idahonensis]	Humidesulfovibrio idahonensis	398	398	99%	1e-122	35.88	823	=HYPERLINK("https://www.ncbi.nlm.nih.gov/protein/GAB6124491.1?report=genbank&log$=prottop&blast_rank=220&RID=AS53V5YR013","GAB6124491.1")
P-loop NTPase [Pseudomonas bubulae]	Pseudomonas bubulae	398	398	98%	2e-122	34.01	827	=HYPERLINK("https://www.ncbi.nlm.nih.gov/protein/WP_235573555.1?report=genbank&log$=prottop&blast_rank=221&RID=AS53V5YR013","WP_235573555.1")
SIR2-like domain protein [Bordetella hinzii 1277]	Bordetella hinzii 1277	399	399	94%	6e-122	34.49	905	=HYPERLINK("https://www.ncbi.nlm.nih.gov/protein/KCB53024.1?report=genbank&log$=prottop&blast_rank=222&RID=AS53V5YR013","KCB53024.1")
P-loop NTPase [Variovorax boronicumulans]	Variovorax boronicumulans	394	394	93%	3e-121	34.79	821	=HYPERLINK("https://www.ncbi.nlm.nih.gov/protein/WP_354342195.1?report=genbank&log$=prottop&blast_rank=223&RID=AS53V5YR013","WP_354342195.1")
P-loop NTPase [Paraburkholderia sp. 35.1]	Paraburkholderia sp. 35.1	393	393	99%	1e-120	33.07	828	=HYPERLINK("https://www.ncbi.nlm.nih.gov/protein/WP_429333061.1?report=genbank&log$=prottop&blast_rank=224&RID=AS53V5YR013","WP_429333061.1")
P-loop NTPase [Shinella sp.]	Shinella sp.	391	391	97%	6e-120	31.55	825	=HYPERLINK("https://www.ncbi.nlm.nih.gov/protein/WP_337180951.1?report=genbank&log$=prottop&blast_rank=225&RID=AS53V5YR013","WP_337180951.1")
P-loop NTPase [Chelativorans sp. AA-79]	Chelativorans sp. AA-79	389	389	99%	3e-119	32.03	825	=HYPERLINK("https://www.ncbi.nlm.nih.gov/protein/WP_277364512.1?report=genbank&log$=prottop&blast_rank=226&RID=AS53V5YR013","WP_277364512.1")
SIR2 family protein [Burkholderiales bacterium]	Burkholderiales bacterium	389	389	99%	3e-119	33.51	818	=HYPERLINK("https://www.ncbi.nlm.nih.gov/protein/MBI5720380.1?report=genbank&log$=prottop&blast_rank=227&RID=AS53V5YR013","MBI5720380.1")
P-loop NTPase [Psychrobacter sp. ASPA161_6]	Psychrobacter sp. ASPA161_6	378	378	95%	6e-115	35.44	826	=HYPERLINK("https://www.ncbi.nlm.nih.gov/protein/WP_440464848.1?report=genbank&log$=prottop&blast_rank=228&RID=AS53V5YR013","WP_440464848.1")
SIR2 family protein [Acinetobacter baumannii]	Acinetobacter baumannii	378	378	97%	6e-115	33.69	838	=HYPERLINK("https://www.ncbi.nlm.nih.gov/protein/MGG6541746.1?report=genbank&log$=prottop&blast_rank=229&RID=AS53V5YR013","MGG6541746.1")
P-loop NTPase [Acinetobacter baumannii]	Acinetobacter baumannii	378	378	97%	7e-115	33.65	835	=HYPERLINK("https://www.ncbi.nlm.nih.gov/protein/WP_272297565.1?report=genbank&log$=prottop&blast_rank=230&RID=AS53V5YR013","WP_272297565.1")
SIR2 family protein [Acinetobacter baumannii]	Acinetobacter baumannii	377	377	97%	8e-115	33.69	831	=HYPERLINK("https://www.ncbi.nlm.nih.gov/protein/HHP7908864.1?report=genbank&log$=prottop&blast_rank=231&RID=AS53V5YR013","HHP7908864.1")
P-loop NTPase [Inquilinus sp. OTU3971]	Inquilinus sp. OTU3971	367	367	98%	1e-110	31.77	825	=HYPERLINK("https://www.ncbi.nlm.nih.gov/protein/WP_342240911.1?report=genbank&log$=prottop&blast_rank=232&RID=AS53V5YR013","WP_342240911.1")
SIR2 family protein [Magnetococcales bacterium]	Magnetococcales bacterium	332	332	96%	2e-97	30.36	818	=HYPERLINK("https://www.ncbi.nlm.nih.gov/protein/MBF0134148.1?report=genbank&log$=prottop&blast_rank=233&RID=AS53V5YR013","MBF0134148.1")
SIR2 family protein [Methylophilaceae bacterium]	Methylophilaceae bacterium	300	300	95%	1e-85	30.94	851	=HYPERLINK("https://www.ncbi.nlm.nih.gov/protein/HEY8084123.1?report=genbank&log$=prottop&blast_rank=234&RID=AS53V5YR013","HEY8084123.1")
P-loop NTPase [Afipia carboxydohydrogena]	Afipia carboxydohydrogena	294	294	96%	4e-83	30.57	846	=HYPERLINK("https://www.ncbi.nlm.nih.gov/protein/WP_275247952.1?report=genbank&log$=prottop&blast_rank=235&RID=AS53V5YR013","WP_275247952.1")
P-loop NTPase [Mesorhizobium sp. ES1-3]	Mesorhizobium sp. ES1-3	285	285	94%	4e-80	28.55	844	=HYPERLINK("https://www.ncbi.nlm.nih.gov/protein/WP_224595968.1?report=genbank&log$=prottop&blast_rank=236&RID=AS53V5YR013","WP_224595968.1")
MULTISPECIES: P-loop NTPase [Mesorhizobium]	Mesorhizobium	284	284	94%	1e-79	27.86	842	=HYPERLINK("https://www.ncbi.nlm.nih.gov/protein/WP_168991870.1?report=genbank&log$=prottop&blast_rank=237&RID=AS53V5YR013","WP_168991870.1")
P-loop NTPase [Mesorhizobium sp. BR115XR7A]	Mesorhizobium sp. BR115XR7A	283	283	96%	2e-79	27.70	844	=HYPERLINK("https://www.ncbi.nlm.nih.gov/protein/WP_224644021.1?report=genbank&log$=prottop&blast_rank=238&RID=AS53V5YR013","WP_224644021.1")
P-loop NTPase [Maricaulis sp.]	Maricaulis sp.	279	279	97%	9e-78	27.22	836	=HYPERLINK("https://www.ncbi.nlm.nih.gov/protein/WP_417491145.1?report=genbank&log$=prottop&blast_rank=239&RID=AS53V5YR013","WP_417491145.1")
MULTISPECIES: P-loop NTPase [unclassified Bradyrhizobium]	unclassified Bradyrhizobium	279	279	95%	1e-77	28.84	847	=HYPERLINK("https://www.ncbi.nlm.nih.gov/protein/WP_212309852.1?report=genbank&log$=prottop&blast_rank=240&RID=AS53V5YR013","WP_212309852.1")
P-loop NTPase [Rhodopseudomonas rhenobacensis]	Rhodopseudomonas rhenobacensis	278	278	94%	3e-77	28.63	843	=HYPERLINK("https://www.ncbi.nlm.nih.gov/protein/WP_184261776.1?report=genbank&log$=prottop&blast_rank=241&RID=AS53V5YR013","WP_184261776.1")
P-loop NTPase [Rhizobium sp. LjRoot254]	Rhizobium sp. LjRoot254	268	268	99%	1e-73	28.87	853	=HYPERLINK("https://www.ncbi.nlm.nih.gov/protein/WP_436007983.1?report=genbank&log$=prottop&blast_rank=242&RID=AS53V5YR013","WP_436007983.1")
SIR2 family protein [Rhodoblastus acidophilus]	Rhodoblastus acidophilus	268	268	94%	2e-73	30.03	868	=HYPERLINK("https://www.ncbi.nlm.nih.gov/protein/WP_264596274.1?report=genbank&log$=prottop&blast_rank=243&RID=AS53V5YR013","WP_264596274.1")
P-loop NTPase [Novosphingobium huizhouense]	Novosphingobium huizhouense	267	267	95%	3e-73	28.96	855	=HYPERLINK("https://www.ncbi.nlm.nih.gov/protein/WP_225206712.1?report=genbank&log$=prottop&blast_rank=244&RID=AS53V5YR013","WP_225206712.1")
P-loop NTPase [Phyllobacterium sp. A18/5-2]	Phyllobacterium sp. A18/5-2	267	267	94%	3e-73	28.08	853	=HYPERLINK("https://www.ncbi.nlm.nih.gov/protein/WP_262261541.1?report=genbank&log$=prottop&blast_rank=245&RID=AS53V5YR013","WP_262261541.1")
P-loop NTPase [Mesorhizobium sp. B2-8-3]	Mesorhizobium sp. B2-8-3	265	265	94%	2e-72	28.40	852	=HYPERLINK("https://www.ncbi.nlm.nih.gov/protein/WP_140862946.1?report=genbank&log$=prottop&blast_rank=246&RID=AS53V5YR013","WP_140862946.1")
P-loop NTPase [Agrobacterium tumefaciens]	Agrobacterium tumefaciens	262	262	95%	2e-71	28.49	852	=HYPERLINK("https://www.ncbi.nlm.nih.gov/protein/WP_209788957.1?report=genbank&log$=prottop&blast_rank=247&RID=AS53V5YR013","WP_209788957.1")
P-loop NTPase [Mesorhizobium sp. M0239]	Mesorhizobium sp. M0239	261	261	99%	5e-71	27.13	851	=HYPERLINK("https://www.ncbi.nlm.nih.gov/protein/WP_352610387.1?report=genbank&log$=prottop&blast_rank=248&RID=AS53V5YR013","WP_352610387.1")
P-loop NTPase [Rhizobium tropici]	Rhizobium tropici	259	259	98%	9e-71	28.03	836	=HYPERLINK("https://www.ncbi.nlm.nih.gov/protein/WP_149637819.1?report=genbank&log$=prottop&blast_rank=249&RID=AS53V5YR013","WP_149637819.1")
P-loop NTPase [Mesorhizobium sp. M7A.F.Ca.MR.245.00.0.0]	Mesorhizobium sp. M7A.F.Ca.MR.245.00.0.0	260	260	94%	1e-70	27.41	858	=HYPERLINK("https://www.ncbi.nlm.nih.gov/protein/WP_127332323.1?report=genbank&log$=prottop&blast_rank=250&RID=AS53V5YR013","WP_127332323.1")
MULTISPECIES: P-loop NTPase [unclassified Mesorhizobium]	unclassified Mesorhizobium	259	259	94%	2e-70	27.67	855	=HYPERLINK("https://www.ncbi.nlm.nih.gov/protein/WP_140657115.1?report=genbank&log$=prottop&blast_rank=251&RID=AS53V5YR013","WP_140657115.1")
MULTISPECIES: P-loop NTPase, partial [Methylobacterium]	Methylobacterium	257	257	95%	1e-69	27.10	871	=HYPERLINK("https://www.ncbi.nlm.nih.gov/protein/WP_305078727.1?report=genbank&log$=prottop&blast_rank=252&RID=AS53V5YR013","WP_305078727.1")
SIR2 family protein [Allosphingosinicella sp.]	Allosphingosinicella sp.	255	255	98%	4e-69	27.40	840	=HYPERLINK("https://www.ncbi.nlm.nih.gov/protein/HEX8622384.1?report=genbank&log$=prottop&blast_rank=253&RID=AS53V5YR013","HEX8622384.1")
P-loop NTPase [Mesorhizobium sp. M0410]	Mesorhizobium sp. M0410	255	255	94%	5e-69	27.53	853	=HYPERLINK("https://www.ncbi.nlm.nih.gov/protein/WP_352820836.1?report=genbank&log$=prottop&blast_rank=254&RID=AS53V5YR013","WP_352820836.1")
AAA ATPase domain-containing protein [Belnapia rosea]	Belnapia rosea	255	255	93%	6e-69	29.20	864	=HYPERLINK("https://www.ncbi.nlm.nih.gov/protein/SDE04553.1?report=genbank&log$=prottop&blast_rank=255&RID=AS53V5YR013","SDE04553.1")
hypothetical protein MCEMIH16_01279 [Caulobacteraceae bacterium]	Caulobacteraceae bacterium	254	254	99%	1e-68	27.27	860	=HYPERLINK("https://www.ncbi.nlm.nih.gov/protein/CAN1527170.1?report=genbank&log$=prottop&blast_rank=256&RID=AS53V5YR013","CAN1527170.1")
P-loop NTPase [Nitrospirillum amazonense]	Nitrospirillum amazonense	254	254	95%	1e-68	29.15	868	=HYPERLINK("https://www.ncbi.nlm.nih.gov/protein/WP_326485910.1?report=genbank&log$=prottop&blast_rank=257&RID=AS53V5YR013","WP_326485910.1")
P-loop NTPase [Ascidiaceihabitans sp.]	Ascidiaceihabitans sp.	253	253	99%	2e-68	28.87	837	=HYPERLINK("https://www.ncbi.nlm.nih.gov/protein/WP_348374512.1?report=genbank&log$=prottop&blast_rank=258&RID=AS53V5YR013","WP_348374512.1")
Description(Sequences with E-value WORSE than threshold)	Scientific Name	Max Score	Total Score	Query Cover	E value	Per. ident	Acc. Len	Accession
