# Supplementary material for: Molecular basis for anti-jumbo phage immunity by AVAST type 5
Source: Mol Cell. 2026 Feb 19;86(4):740–756.e9. doi: 10.1016/j.molcel.2026.01.004 (PMC12931631; doi:10.1016/j.molcel.2026.01.004)
Supplement: Table S3. List of primers used in this study, related to STAR Methods [file mmc4.xlsx]

## Sheet: Sheet1
Name	Sequence 5' to 3'	Description
BN5293	P-GCTGAGCCAGCAGGGCCTGTTA	Introduce G362A mutation in PaAvs5-1
BN5294	P- AAAAACAACCACCTTAAAACAAATGGCATGGC	Introduce G362A mutation in PaAvs5-1
BN5295	P-GCTCCTGAGCCAGCAGGGCC	Introduce K362A mutation in PaAvs5-1
BN5296	P-AACAACCACCTTAAAACAAATGGCATGGCG	Introduce K362A mutation in PaAvs5-1
BN4863	GATCCTCTAGAGTCGAGCGCAT	Amplify pSTDesR FW
BN4864	CCCGGGTACCGAGCTCGAAT	Amplify pSTDesR RV
BN4884	P-CGCTGTTGTATATATTCTTTTCCATGAGTA	Introduce N110A mutation in PaAvs5-1
BN4885	P-ATCGATGACTCCTTTGAGAA	Introduce N110A mutation in PaAvs5-1
BN4886	P-CGCATTTATTTGTGTTCCGATAAAAAT	Introduce E202A mutation in PaAvs5-1
BN4887	P-CCGGTATTCTTCCACACTAT	Introduce E202A mutation in PaAvs5-1
BN5241	TTGAATTCATCGCTATTCATCTTTTCGGCAGACCGCAGA	Amplify turboID for N terminal fusion PaAvs5-1
BN5242	CTTTTATTTAGGAGTAAAAAATGAAAGACAATACTGTGCCTCTGAAG	Amplify turboID for N terminal fusion PaAvs5-1
BN5267	AGTCAACGCGCTGAATTAGATTACTTGTACAGCTCGTCCATGCCC	Amplify mNeonGreen for C terminal fusion PaAvs5-1
BN5268	CAACCCTAAAGCAAGAGGCAATGGTGAGCAAGGGCGAGGA	Amplify mNeonGreen for C terminal fusion PaAvs5-1
BN5269	TTTTTACTCCTAAATAAAAGCC	Amplify PaAvs5-1 plasmid for N-terminal cloning
BN5270	ATGAATAGCGATGAATTCAA	Amplify PaAvs5-1 plasmid for N-terminal cloning
BN5271	TGCCTCTTGCTTTAGGGTTG	Amplify PaAvs5-1 plasmid for C-terminal cloning
BN5272	TCTAATTCAGCGCGTTGACTAT	Amplify PaAvs5-1 plasmid for C-terminal cloning
BN5450	CGCGAATTCGAGCTCGGTACCCGGGATGCAGGATATCTTTCCGTA	Amplify JADA to introduce into pSTDesR plasmid
BN5451	GGTATGCGCTCGACTCTAGAGGATCTTAACTTTCTAGATAACGGATTTG	Amplify JADA to introduce into pSTDesR plasmid
BN5674	ACCATCATCACCACAGCCAGATGAACTATGCACAGTACAAT	Amplify 6xHis JADA to introduce to pACYC-Duet1 plasmid
BN5675	GCCGAGCTCGAATTCGGATCTTATTTGATAAGCTTAAGTAGAAC	Amplify 6xHis JADA to introduce to pACYC-Duet1 plasmid
BN5676	TGTACTTCCAATCCAATGCAATGAATAGCGATGAATTCAAAAG	Amplify Twin-Strep SUMO TEV PaAvs5-1 to introduce to p13SS plasmid
BN5677	ATCCACTTCCAATGTTATTACTATGCCTCTTGCTTTAGGG	Amplify Twin-Strep SUMO TEV PaAvs5-1 to introduce to p13SS plasmid
BN5678	TAATAACATTGGAAGTGGATAACGG	Amplify p13SS plasmid for cloning
BN5679	TGCATTGGATTGGAAGTACA	Amplify p13SS plasmid for cloning
BN5680	GATCCGAATTCGAGCTCGGC	Amplify pACYC-Duet-1 plasmid for cloning
BN5681	CTGGCTGTGGTGATGATGGTG	Amplify pACYC-Duet-1 plasmid for cloning
BN4614	CGCGAATTCGAGCTCGGTACCCGGGATGGACGTTATACTTTTCAATA	Amplify Pa36 large Terminase subunit to introduce in pSTDesR
BN4615	GGTATGCGCTCGACTCTAGAGGATCTTAATACCAGCTATTTTTAGAATATC	Amplify Pa36 large Terminase subunit to introduce in pSTDesR
BN4616	CGCGAATTCGAGCTCGGTACCCGGGATGGCTATACCAGGGGTTAA	Amplify Pa36 Portal to introduce in pSTDesR
BN4617	GGTATGCGCTCGACTCTAGAGGATCTTATCCAATCTCATCTGATTCAGTT	Amplify Pa36 Portal to introduce in pSTDesR
BN6394	P-CATCCCGGGTACCGAGC	Introduce JADA 2-269 deletion in pSTDesR plasmid
BN6395	P-TGGGGTGCCACTGTTGAAG	Introduce JADA 2-269 deletion in pSTDesR plasmid
BN6206	P-GCGGTGGTATAAATACGTTTCCAGC	Introduce N110A mutation in E. coli codon optimized PaAvs5-1
BN6207	P-CATCGATGATAGCTTTGAAAACACC	Introduce N110A mutation in E. coli codon optimized PaAvs5-1
BN6179	P-ACCACCCATACGCATCTTTTG	Introduce JADA 171-721 deletion in pSTDesR plasmid
BN6181	P-TAAGATCCTCTAGAGTCGAGCG	Introduce JADA 171-721 deletion in pSTDesR plasmid
BN6177	P-GTAGTTTTACAAAGTATAGATTTTCTAAAGACTCC	Introduce N153Q mutation in PaAvs5-1
BN6178	P-AGGGAGACATACAACAAACAAATAAAGG	Introduce N153Q mutation in PaAvs5-1
BN6157	P-GTATAAATATTATTTTTTTCTTACCTGG	Introduce E410Q mutation in PaAvs5-1
BN6158	P-AGCGAATTTCAATACACATA	Introduce E410Q mutation in PaAvs5-1
BN6159	TGTACTTCCAATCCAATGCAATGAACAGCGACGAATTCAA	Amplify E. coli codon optimized Twin-Strep SUMO TEV PaAvs5-1 to introduce to p13SS plasmid
BN6160	ATCCACTTCCAATGTTATTATGCTTCTTGTTTCAGGGTCG	Amplify E. coli codon optimized Twin-Strep SUMO TEV PaAvs5-1 to introduce to p13SS plasmid
BN6142	P-CACTTTTGAATTCATCGCTA	Introduce R9A mutation in PaAvs5-1
BN6143	P-CATTGAGAAGAAAAATGCTTGC	Introduce R9A mutation in PaAvs5-1
BN6136	AGCAGCCATCACCATCATCACCACAGCCAGATGAATAGCGATGAATTCAAAAGTAG	Amplify 6xHis PaAvs5-1 to introduce to pACYC-Duet1 plasmid
BN6137	CTGCAGGCGCGCCGAGCTCGAATTCGGATCCTATGCCTCTTGCTTTAGGGT	Amplify 6xHis PaAvs5-1 to introduce to pACYC-Duet1 plasmid
BN6093	P-GCTATAAATATTATTTTTTTCTTACCTGG	Introduce E410A mutation in PaAvs5-1
BN6094	P-GCGAATTTCAATACACATAG	Introduce E410A mutation in PaAvs5-1
BN6095	P-GCCTCGGCGGTTACTATAAGGAAG	Introduce R438A mutation in PaAvs5-1
BN6096	P-CGAAGGAATATGGAACTCAAGAATC	Introduce R438A mutation in PaAvs5-1
BN6097	P-CTCTATAAATATTATTTTTTTCTTACCTGG	Introduce R411A mutation in PaAvs5-1
BN6098	P-AATTTCAATACACATAGATGAGTTCATAG	Introduce R411A mutation in PaAvs5-1
BN6071	P-TGTAGTTTTACAAAGTATAGATTTTCT	Introduce N153H mutation in PaAvs5-1
BN6072	P-CGGAGACATACAACAAACAAAT	Introduce N153H mutation in PaAvs5-1
BN6073	P-CATTTTTTACTCCTAAATAAAAGCCCC	Introduce 2-15 deletion in PaAvs5-1
BN6074	P-GCCGGAGAGGTGATTCTTTT	Introduce 2-15 deletion in PaAvs5-1
BN6075	P-GCTAGTTTTACAAAGTATAGATTTTCTAAAGAC	Introduce N153A mutation in PaAvs5-1
BN6076	P-AGATACAGAAAAGCGGAGTA	Introduce 812-828 deletion in PaAvs5-1
BN6077	P-TAGTCTAATTCAGCGCGTTG	Introduce deletions in PaAvs5-1 (812-828, 795-828, 769-828)
BN6078	P-ATTCTCTTTGTTCTGTAGTTTTTTAC	Introduce 795-828 deletion in PaAvs5-1
BN6079	P-TACTATAGATGTGGCGCAAG	Introduce 769-828 deletion in PaAvs5-1
BN6067	P-CATTTTTTACTCCTAAATAAAAGCC	Introduce 2-30 deletion in PaAvs5-1
BN6068	P-TCTACAAACAAATCAGGTGA	Introduce 2-30 deletion in PaAvs5-1
BN6046	CGCGAATTCGAGCTCGGTACCCGGGATGAAAGTCTTTGAAACAAG	Amplify peg.88 from Pa36 to insert into pSTDesR
BN6047	GGTATGCGCTCGACTCTAGAGGATCTTAAGCAACTCTAGTGAAC	Amplify peg.88 from Pa36 to insert into pSTDesR
BN6048	CGCGAATTCGAGCTCGGTACCCGGGATGACGTATAACCTAGGTATC	Amplify peg.99 from Pa36 to insert into pSTDesR
BN6049	GGTATGCGCTCGACTCTAGAGGATCTTACCAACTGATTACCGTG	Amplify peg.99 from Pa36 to insert into pSTDesR
BN6050	CGCGAATTCGAGCTCGGTACCCGGGATGAATAATCCAGAAACCCC	Amplify peg.264 from Pa36 to insert into pSTDesR
BN6051	GGTATGCGCTCGACTCTAGAGGATCTTATCTCTGTTTGATTGATTTAATAACATC	Amplify peg.264 from Pa36 to insert into pSTDesR
BN6040	GCATGCCTGCAGGTCGACTCTAGAGTCAAGTACTGCAGTTTATTC	Amplify PaAvs5-2 from MCO2344054.1 to insert into pUCP20
BN6041	GGAAACAGCTATGACCATGATTACGTAGAAGATCACATCACATTAAG	Amplify PaAvs5-2 from MCO2344054.1 to insert into pUCP20
BN6042	GCATGCCTGCAGGTCGACTCTAGAGCCCTTGAAAAATATGGTGGCTACACC	Amplify PaAvs5-3 from MCO2951615.1 to insert into pUCP20
BN6043	GGAAACAGCTATGACCATGATTACGGAGACGCCAGCGGCTAAGAATTC	Amplify PaAvs5-3 from MCO2951615.1 to insert into pUCP20
BN5984	CGCGAATTCGAGCTCGGTACCCGGGATGCCATTACCTGTAATCGC	Amplify peg.6 from Pa36 to insert into pSTDesR
BN5985	GGTATGCGCTCGACTCTAGAGGATCTTAAATATTGGTAGACATGGTTTTATTC	Amplify peg.6 from Pa36 to insert into pSTDesR
BN5986	CGCGAATTCGAGCTCGGTACCCGGGATGAATCTTAATCGTTATAAAGCGC	Amplify peg.26 from Pa36 to insert into pSTDesR
BN5987	GGTATGCGCTCGACTCTAGAGGATCCTATCGCAGTTTACCACCTTTAAC	Amplify peg.26 from Pa36 to insert into pSTDesR
BN5988	CGCGAATTCGAGCTCGGTACCCGGGATGCCTACGATTTCTCTTTCC	Amplify peg.32 from Pa36 to insert into pSTDesR
BN5989	GGTATGCGCTCGACTCTAGAGGATCTTACAGTAGACGCCCCATC	Amplify peg.32 from Pa36 to insert into pSTDesR
BN5990	CGCGAATTCGAGCTCGGTACCCGGGATGGCTGTTAACGAAAACGAAATC	Amplify peg.50 from Pa36 to insert into pSTDesR
BN5991	GGTATGCGCTCGACTCTAGAGGATCTTAGTACCAGGTACCCGGTG	Amplify peg.50 from Pa36 to insert into pSTDesR
BN5992	CGCGAATTCGAGCTCGGTACCCGGGATGACTCAATTTAACATCACCTG	Amplify peg.72 from Pa36 to insert into pSTDesR
BN5993	GGTATGCGCTCGACTCTAGAGGATCTCAAAAATTAAATAGTACACCGCC	Amplify peg.72 from Pa36 to insert into pSTDesR
BN5994	CGCGAATTCGAGCTCGGTACCCGGGATGTTAAAAACTATCATTAAACTAGACGG	Amplify peg.118 from Pa36 to insert into pSTDesR
BN5995	GGTATGCGCTCGACTCTAGAGGATCTTAAAGAGTGCACGAACCG	Amplify peg.118 from Pa36 to insert into pSTDesR
BN5996	CGCGAATTCGAGCTCGGTACCCGGGATGGCTAAGAAAAAAACAGTTC	Amplify peg.277 from Pa36 to insert into pSTDesR
BN5997	GGTATGCGCTCGACTCTAGAGGATCCTATTCAGTTTCCTTGATTTCAC	Amplify peg.277 from Pa36 to insert into pSTDesR
BN5998	CGCGAATTCGAGCTCGGTACCCGGGATGTTATTTAAAAAAGAAGTATGTATTGAG	Amplify peg.189 from Pa36 to insert into pSTDesR
BN5999	GGTATGCGCTCGACTCTAGAGGATCCATGGCCGTTTACTAGATATTC	Amplify peg.189 from Pa36 to insert into pSTDesR
BN6000	CGCGAATTCGAGCTCGGTACCCGGGATGACCAATATTGAAAAATCTGA	Amplify peg.96 from Pa36 to insert into pSTDesR
BN6001	GGTATGCGCTCGACTCTAGAGGATCCTATTGTTTTGTCAATAGAAAGATC	Amplify peg.96 from Pa36 to insert into pSTDesR
BN6002	CGCGAATTCGAGCTCGGTACCCGGGATGACGTATAACCTAGGTATCAC	Amplify peg.99 from Pa36 to insert into pSTDesR
BN6003	GGTATGCGCTCGACTCTAGAGGATCTTACCAACTGATTACCGTGAC	Amplify peg.99 from Pa36 to insert into pSTDesR
BN6004	CGCGAATTCGAGCTCGGTACCCGGGATGAAAATGAATAATAAGGTAATTG	Amplify peg.167 from Pa36 to insert into pSTDesR
BN6005	GGTATGCGCTCGACTCTAGAGGATCTTATGGCAATAGTTCACTG	Amplify peg.167 from Pa36 to insert into pSTDesR
BN6006	CGCGAATTCGAGCTCGGTACCCGGGATGACTGAACGTATTCATTAC	Amplify peg.220 from Pa36 to insert into pSTDesR
BN6007	GGTATGCGCTCGACTCTAGAGGATCTTAACAGAATTTTTCTTGACC	Amplify peg.220 from Pa36 to insert into pSTDesR
BN6008	CGCGAATTCGAGCTCGGTACCCGGGATGTGTGCAATTCCTGTAATAC	Amplify peg.224 from Pa36 to insert into pSTDesR
BN6009	GGTATGCGCTCGACTCTAGAGGATCCTAATGCCCACCATATTCTC	Amplify peg.224 from Pa36 to insert into pSTDesR
BN6010	CGCGAATTCGAGCTCGGTACCCGGGATGCAACCATATTCTAATTTTTCTGGTTTG	Amplify peg.261 from Pa36 to insert into pSTDesR
BN6011	GGTATGCGCTCGACTCTAGAGGATCTTAACGCATGAAGCCAGGG	Amplify peg.261 from Pa36 to insert into pSTDesR
BN6487	ATGACCATGATTACGCCAAGCTTAGC	Amplify pUT18 for C-terminal cloning
BN6488	AGCTGTTTCCTGTGTGAAATTGTTATCC	Amplify pUT18 for C-terminal cloning
BN6493	GGATAACAATTTCACACAGGAAACAGCTATGAACTATGCACAGTACAATCTACC	Amplify JADA (T18 at C-terminal) from Pa36 to insert into pUT18
BN6494	GCTTGGCGTAATCATGGTCATTTTGATAAGCTTAAGTAGAACAGC	Amplify JADA (T18 at C-terminal) from Pa36 to insert into pUT18
BN6499	CTAAGTAATATGGTGCACTCTCAG	Amplify pUT18 for N-terminal cloning
BN6500	TATCGATGAATTCGAGCTCGG	Amplify pUT18 for N-terminal cloning
BN6501	GGTACCGAGCTCGAATTCATCGATAATGCCTACGATTTCTCTTTCCAAG	Amplify Pa36 peg.32 (T18 at N-terminal) from Pa36 to insert into pUT18
BN6502	GAGAGTGCACCATATTACTTAGTTACAGTAGACGCCCCATC	Amplify Pa36 peg.32 (T18 at N-terminal) from Pa36 to insert into pUT18
BN6503	GGTACCGAGCTCGAATTCATCGATAATGGCTGTTAACGAAAACGAAATCGG	Amplify Pa36 peg.50 (T18 at N-terminal) from Pa36 to insert into pUT18
BN6504	GAGAGTGCACCATATTACTTAGTTAGTACCAGGTACCCGGTGC	Amplify Pa36 peg.50 (T18 at N-terminal) from Pa36 to insert into pUT18
BN6507	GGTACCGAGCTCGAATTCATCGATAATGGCTATACCAGGGGTTAATGAGG	Amplify Pa36 Portal (T18 at N-terminal) from Pa36 to insert into pUT18
BN6508	GAGAGTGCACCATATTACTTAGTTATCCAATCTCATCTGATTCAGTTGAC	Amplify Pa36 Portal (T18 at N-terminal) from Pa36 to insert into pUT18
BN6509	GGTACCGAGCTCGAATTCATCGATAATGGACGTTATACTTTTCAATAGTGATTGG	Amplify Pa36 Terminase (T18 at N-terminal) from Pa36 to insert into pUT18
BN6510	GAGAGTGCACCATATTACTTAGTTAATACCAGCTATTTTTAGAATATCGG	Amplify Pa36 Terminase (T18 at N-terminal) from Pa36 to insert into pUT18
BN6519	TGTTCTACTTAAGCTTATCAAATAACCGCTGAGCAATAACTAG	Amplify p2AT
BN6520	GTAGATTGTACTGTGCATAGTTCATATCTATATCTCCTTCTTAAAGTTAAAC	Amplify p2AT
BN6521	ATGAACTATGCACAGTACAATC	Amplify JADA from Pa36 to insert into p2AT
BN6522	TTATTTGATAAGCTTAAGTAGAACAG	Amplify JADA from Pa36 to insert into p2AT
BN6523	AGCCACAACCCTAAAGCAAGAGGCAGGCGGAAGCGGCTCCGCG	Amplify p13SS plasmid with C-terminal Twin-Strep for cloning
BN6524	TACTTTTGAATTCATCGCTATTCATATGTATATCTCCTTCTTAAAGTTAAACAAAATTATTTCTAGAACTCGAGTCCTGCAGG	Amplify p13SS plasmid with C-terminal Twin-Strep for cloning
BN6525	AGCCACAACCCTAAAGCAAGAGGCAGGCGGAAGCGGCTCCGCG	Amplify PaAvs5-1 (Twin-Strep C-terminal) to insert into p13SS
BN6526	TACTTTTGAATTCATCGCTATTCATATGTATATCTCCTTCTTAAAGTTAAACAAAATTATTTCTAGAACTCGAGTCCTGCAGG	Amplify PaAvs5-1 (Twin-Strep at C-terminal) to insert into p13SS
BN6542	GATCCCCGGGTACCTAAGTAAC	Amplify pKT25 for C-terminal cloning
BN6543	CTCTAGAGTCGACCCTGCAG	Amplify pKT25 for C-terminal cloning
BN6554	ATGCCTGCAGGTCGACTCTAATGAATAGCGATGAATTCAAAAGTAGATTG	Amplify PaAvs5-1 (T25 at C-terminal) to insert into pKNT25
BN6555	CTCGGTACCCGGGGATCCTCTGCCTCTTGCTTTAGGGTTG	Amplify PaAvs5-1 (T25 at C-terminal) to insert into pKNT25
