# Supplementary material for: Molecular basis for anti-jumbo phage immunity by AVAST type 5
Source: Mol Cell. 2026 Feb 19;86(4):740–756.e9. doi: 10.1016/j.molcel.2026.01.004 (PMC12931631; doi:10.1016/j.molcel.2026.01.004)
Supplement: Table S4. List of plasmids used in this study, related to STAR Methods [file mmc5.xlsx]

## Sheet: Sheet1
Name in this study	Code	Insert	Derived from vector	Resistance marker
pEmpty	pTU646	-	pUCP20	AmpR
pSTDesR-Empty	pTU679	-	pSTDesR	StrepR
p13SS-Empty	pTU115	-	p13SS	StrepR
pACYC-Empty	pTU000	-	pACYC-Duet1	CmR
p2A-T	p2A-T	-	p2A-T	AmpR
pAVAST_V	pTU652	PaAvs5-1 from P. aeruginosa L0213	pEmpty	AmpR
pAVAST_V-N110A	pTU724	PaAvs5-1 N110A from P. aeruginosa L0213	pAVAST_V	AmpR
pAVAST_V-D112A	pTU725	PaAvs5-1 D112A from P. aeruginosa L0213	pAVAST_V	AmpR
pAVAST_V-E202A	pTU726	PaAvs5-1 E202A from P. aeruginosa L0213	pAVAST_V	AmpR
pTerminase	pTU731	Large terminase subunit from Pa36	pSTDesR-Empty	StrepR
pPortal	pTU732	Portal protein from Pa36	pSTDesR-Empty	StrepR
p13SS-Avs5	pTU898	Twin-Strep SUMO Tev- PaAvs5-1 from P. aeruginosa L0213	p13SS-Empty	StrepR
p13SS-Avs5-N110A	pTU899	Twin-Strep SUMO Tev- PaAvs5-1 from P. aeruginosa L0213 N110A	p13SS-Empty	StrepR
p13SS-Avs5-E202A	pTU900	Twin-Strep SUMO Tev- PaAvs5-1 from P. aeruginosa L0213 E202A	p13SS-Empty	StrepR
p13SS-Avs5-G362A	pTU901	Twin-Strep SUMO Tev- PaAvs5-1 from P. aeruginosa L0213 G362A	p13SS-Empty	StrepR
p13SS-Avs5-K363A	pTU902	Twin-Strep SUMO Tev- PaAvs5-1 from P. aeruginosa L0213 K363A	p13SS-Empty	StrepR
pJADA	pTU904	JADA from Pa36	pSTDesR-Empty	StrepR
pAVAST_V-TurboID	pTU905	PaAvs5-1 from P. aeruginosa L0213 TurboID fusion N terminal	pAVAST_V	AmpR
pAVAST_V-G362A	pTU906	PaAvs5-1 from P. aeruginosa L0213 G362A	pAVAST_V	AmpR
pAVAST_V-K363A	pTU907	PaAvs5-1 from P. aeruginosa L0213 K363A	pAVAST_V	AmpR
pACYC_JADA	pTU1044	6xHis JADA from Pa36	pACYC-Empty	CmR
pACYC_Avs5	pTU1045	6xHis PaAvs5-1 from P. aeruginosa L0213	pACYC-Empty	CmR
pAVAST_V-delSPN	pTU1047	Deletion 2-15	pAVAST_V	AmpR
pAVAST_V-delSP	pTU1048	Deletion 2-30	pAVAST_V	AmpR
pAVAST_V-del769	pTU1049	Deletion 769-828	pAVAST_V	AmpR
pAVAST_V-del769mNGC	pTU1050	Deletion 769-828 mNeonGreen C terminal fusion	pAVAST_V	AmpR
pAVAST_V-del795	pTU1051	Deletion 795-828	pAVAST_V	AmpR
pAVAST_V-del812	pTU1053	Deletion 812-828	pAVAST_V	AmpR
pAVAST_V-K363AmNGC	pTU1055	Mutation K363A mNeonGreen C terminal fusion	pAVAST_V	AmpR
pAVAST_V-N110AmNGC	pTU1056	Mutation N110A mNeonGreen C terminal fusion	pAVAST_V	AmpR
pAVAST_V-N153H	pTU1057	Mutation N153H	pAVAST_V	AmpR
pAVAST_V-N153A	pTU1058	Mutation N153A	pAVAST_V	AmpR
pAVAST_V-R438A	pTU1059	Mutation R438A	pAVAST_V	AmpR
pAVAST_V2	pTU1061	PaAvs5-2	pEmpty	AmpR
pAVAST_V3	pTU1062	PaAvs5-3	pEmpty	AmpR
pAVAST_V-TurboIDC	pTU1063	TurboID C terminal fusion	pAVAST_V	AmpR
pGp88	pTU1066	gp88 from Pa36	pSTDesR-Empty	StrepR
pGp99	pTU1067	gp99 from Pa36	pSTDesR-Empty	StrepR
pGp264	pTU1068	gp264 from Pa36	pSTDesR-Empty	StrepR
pGp32	pTU1073	gp32 from Pa36	pSTDesR-Empty	StrepR
pGp50	pTU1074	gp50 from Pa36	pSTDesR-Empty	StrepR
pGp72	pTU1075	gp72 from Pa36	pSTDesR-Empty	StrepR
pGp118	pTU1076	gp118 from Pa36	pSTDesR-Empty	StrepR
pGp277	pTU1077	gp277 from Pa36	pSTDesR-Empty	StrepR
pGp189	pTU1078	gp189 from Pa36	pSTDesR-Empty	StrepR
pAVAST_V-R9A	pTU1096	Mutation R9A	pAVAST_V	AmpR
pAVAST_V-mNGC	pTU1098	mNeonGreen C terminal fusion	pAVAST_V	AmpR
pAVAST_V-N153Q	pTU1099	N153Q	pAVAST_V	AmpR
pJADA_N	pTU1100	Deletion 171-721	pJADA	StrepR
p13SS_Avs5Codon	pTU1102	E. coli codon optimized Twin-Strep SUMO Tev- PaAvs5-1 from P. aeruginosa L0213	p13SS-Empty	CmR
pJADA_C	pTU1121	Deletion 2-269	pJADA	StrepR
pKNT25	pKNT25	-	pKNT25	KanR
pUT18	pUT18	-	pUT18	AmpR
pUT18_JADA-C	pTU1175	JADA from Pa36	pUT18	AmpR
pUT18_gp32	pTU1181	gp32 from Pa36	pUT18	AmpR
pUT18_gp50	pTU1182	gp50 from Pa36	pUT18	AmpR
pUT18_terminase	pTU1183	Terminase from Pa36	pUT18	AmpR
pUT18_Portal	pTU1184	Portal from Pa36	pUT18	AmpR
pKNT25_PaAvs5-1	pTU1187	PaAvs5-1	pKNT25	KanR
p2A-T_JADA	pTU1189	JADA	p2A-T	AmpR
p13SS_Avs5C	pTU1190	PaAvs5-1 Twin Strep C terminal	p13SS	StrepR
p13SS_Avs5C-N110A	pTU1191	PaAvs5-1 N110A Twin Strep C terminal	p13SS	StrepR
